# Supplementary material for: Bone marrow infiltrated natural killer cells predicted the anti-leukemia activity of MCL1 or BCL2 inhibitors in acute myeloid leukemia
Source: Mol Cancer. 2021 Jan 5;20:8. doi: 10.1186/s12943-020-01302-6 (PMC7784307; doi:10.1186/s12943-020-01302-6)
Supplement: Supplementary file 6 — Additional file 6. [file 12943_2020_1302_MOESM6_ESM.xlsx]

## Sheet: Sheet1
Table S1. KIRs significant differentially expressed in cancers compared with normal samples.
Gene Symbol	Cancer	Cancer Full Name	Cancer Number	Normal Number	CancerExp	Normal Exp	Flod Change	p Value	FDR
KIR2DL1	KIRC	Kidney Renal Clear Cell Carcinoma	535	72	0.14	0.03	4.11	1e-39	2.4e-38
	LUSC	Lung Squamous Cell Carcinoma	501	49	0.06	0.3	0.21	4.4e-32	8.6e-31
	LUAD	Lung Adenocarcinoma	526	59	0.59	0.22	2.7	3e-15	3.5e-14
	LIHC	Liver Hepatocellular Carcinoma	374	50	0.03	0.06	0.58	0.00012	0.00045
	UCEC	Uterine Corpus Endometrial Carcinoma	548	35	0.07	0.27	0.25	0.00045	0.0019
	BRCA	Breast Invasive Carcinoma	1104	113	0.07	0.04	1.53	0.00052	0.0014
	HNSC	Head and Neck Squamous Cell Carcinoma	502	44	0.05	0.03	1.95	0.016	0.044
KIR2DL3	KIRC	Kidney Renal Clear Cell Carcinoma	535	72	0.1	0.03	3.93	2.6e-37	5.4e-36
	LUSC	Lung Squamous Cell Carcinoma	501	49	0.05	0.18	0.27	5e-27	7.4e-26
	LUAD	Lung Adenocarcinoma	526	59	0.07	0.15	0.5	1.8e-17	2.6e-16
	STAD	Stomach Adenocarcinoma	375	32	0.08	0.04	2.16	0.0019	0.0057
	UCEC	Uterine Corpus Endometrial Carcinoma	548	35	0.06	0.31	0.2	0.0015	0.0058
	KIRP	Kidney Renal Papillary Cell Carcinoma	289	32	0.05	0.02	2.78	0.002	0.0076
	LIHC	Liver Hepatocellular Carcinoma	374	50	0.03	0.04	0.85	0.0033	0.0093
	HNSC	Head and Neck Squamous Cell Carcinoma	502	44	0.04	0.02	2.16	0.004	0.013
	KICH	Kidney Chromophobe	65	24	0.04	0.02	2	0.0047	0.013
KIR2DL4	KIRC	Kidney Renal Clear Cell Carcinoma	535	72	0.4	0.08	4.84	4.8e-37	1e-35
	COAD	Colon Adenocarcinoma	471	41	0.26	0.89	0.29	1.2e-16	1.8e-15
	BRCA	Breast Invasive Carcinoma	1104	113	0.16	0.05	3.35	4.1e-05	0.00012
	HNSC	Head and Neck Squamous Cell Carcinoma	502	44	0.54	0.16	3.33	2.7e-05	0.00015
	THCA	Thyroid Carcinoma	510	58	0.13	0.16	0.81	0.0016	0.0047
	STAD	Stomach Adenocarcinoma	375	32	0.51	0.35	1.45	0.016	0.036
KIR2DS4	KIRC	Kidney Renal Clear Cell Carcinoma	535	72	0.22	0.04	5.7	6.8e-24	7.4e-23
	LUSC	Lung Squamous Cell Carcinoma	501	49	0.09	0.42	0.22	4.9e-22	5.3e-21
	LUAD	Lung Adenocarcinoma	526	59	0.17	0.31	0.54	1.1e-11	9.3e-11
	HNSC	Head and Neck Squamous Cell Carcinoma	502	44	0.11	0.02	4.91	3.6e-05	0.00019
	STAD	Stomach Adenocarcinoma	375	32	0.15	0.05	3.01	0.00067	0.0023
	UCEC	Uterine Corpus Endometrial Carcinoma	548	35	0.14	0.6	0.23	0.0018	0.0068
	BRCA	Breast Invasive Carcinoma	1104	113	0.08	0.09	0.93	0.0036	0.0085
	KIRP	Kidney Renal Papillary Cell Carcinoma	289	32	0.09	0.02	3.84	0.0029	0.011
KIR3DL1	KIRC	Kidney Renal Clear Cell Carcinoma	535	72	0.12	0.03	3.57	1e-26	1.3e-25
	LUAD	Lung Adenocarcinoma	526	59	0.08	0.22	0.37	2.6e-26	7.4e-25
	BRCA	Breast Invasive Carcinoma	1104	113	0.04	0.05	0.8	3.8e-08	1.5e-07
	UCEC	Uterine Corpus Endometrial Carcinoma	548	35	0.05	0.11	0.46	8.6e-05	0.00042
	LIHC	Liver Hepatocellular Carcinoma	374	50	0.03	0.05	0.65	0.00048	0.0016
	KICH	Kidney Chromophobe	65	24	0.04	0.02	2.19	0.00076	0.0026
	STAD	Stomach Adenocarcinoma	375	32	0.06	0.04	1.76	0.011	0.026
	PAAD	Pancreatic Adenocarcinoma	178	4	0.02	0.12	0.2	0.0014	0.044
KIR3DL2	KIRC	Kidney Renal Clear Cell Carcinoma	535	72	0.1	0.03	3.62	1.4e-29	2.1e-28
	LUSC	Lung Squamous Cell Carcinoma	501	49	0.07	0.18	0.37	1.7e-17	1.4e-16
	COAD	Colon Adenocarcinoma	471	41	0.04	0.08	0.51	5.7e-10	4.7e-09
	LUAD	Lung Adenocarcinoma	526	59	0.17	0.14	1.16	1.5e-08	8.9e-08
	THCA	Thyroid Carcinoma	510	58	0.04	0.06	0.59	0.00069	0.0022
	KIRP	Kidney Renal Papillary Cell Carcinoma	289	32	0.03	0.02	1.49	0.0088	0.029
KIR3DL3	KIRC	Kidney Renal Clear Cell Carcinoma	535	72	0.02	0.01	1.66	4.4e-05	0.00012
	LIHC	Liver Hepatocellular Carcinoma	374	50	0.01	0.02	0.74	0.00043	0.0014
	HNSC	Head and Neck Squamous Cell Carcinoma	502	44	0.02	0.01	2.01	0.0018	0.0065
	THCA	Thyroid Carcinoma	510	58	0.01	0.02	0.82	0.017	0.04
