# Supplementary material for: Bone marrow infiltrated natural killer cells predicted the anti-leukemia activity of MCL1 or BCL2 inhibitors in acute myeloid leukemia
Source: Mol Cancer. 2021 Jan 5;20:8. doi: 10.1186/s12943-020-01302-6 (PMC7784307; doi:10.1186/s12943-020-01302-6)
Supplement: Supplementary file 7 — Additional file 7. [file 12943_2020_1302_MOESM7_ESM.xlsx]

## Sheet: Sheet1
Table S2. Cibersort conversion of 140 ND-AML patients in Training cohort.
	B cells naive	B cells memory	Plasma cells	T cells CD8	T cells CD4 naive	T cells CD4 memory resting	T cells CD4 memory activated	T cells follicular helper	T cells regulatory (Tregs)	T cells gamma delta	NK cells	NK cells resting	NK cells activated	Monocytes	Macrophages M0	Macrophages M1	Macrophages M2	Dendritic cells resting	Dendritic cells activated	Mast cells resting	Mast cells activated	Eosinophils	Neutrophils	P-value	Correlation	RMSE
GSM924440	0.0613557	0	0	0.0892444	0	0	0.021169	0.000366791	0.0150254	0.0722333	0.065159	0.065159	0	0.438772	0.0262822	0	0	0	0.000838436	0	0.0065406	0.203013	0	0	0.629869	0.787673
GSM924441	0.05404	0	0.0373362	0.144618	0	0.00900303	0.00788379	0.00985614	0.0380205	0	0.051876	0.051876	0	0.111	0.0362804	0	0.0444782	0	0	0.247046	0	0.20511	0.00345145	0.002	0.309931	0.956066
GSM924442	0.055773	0	0.0213428	0.107249	0	0.0347398	0	0.0492416	0.0424166	0	0.112345	0.112345	0	0.147206	0.0496474	0	0	0	0.00986503	0.227201	0.0368837	0.10609	0	0.003	0.269863	0.97378
GSM924443	0.0324732	0	0.0171502	0.0336577	0	0	0.0466093	0.00758991	0	0	0.056201	0.056201	0	0.453368	0.0316437	0	0	0.00110389	0.0023006	0.17459	0	0.0619721	0.0813405	0	0.622128	0.792776
GSM924444	0	0.00636196	0.00668754	0.0193188	0	0	0	0	0.0177874	0	0.0330203	0.0330203	0	0.683657	0.0199507	0	0	0.00056028	0.00192422	0.121308	0	0.0894236	0	0	0.564074	0.826513
GSM924445	0.041702	0	0.0354187	0.140925	0	0.172159	0.00370898	0.00719724	0	0.0102631	0.0574016	0	0.0574016	0.155461	0.0367863	0.0156857	0.0421006	0.00989601	0	0.0734246	0	0.1869	0.0109703	0.003	0.267516	0.973628
GSM924446	0.0216612	0.0208332	0.0309438	0.131251	0	0.0580252	0.00410534	0.012389	0.0934656	0.00136749	0.108901	0.108901	0	0.00649975	0.0326003	0	0.00719977	0.00193308	0.0182795	0.229534	0.0144023	0.206607	0	0	0.493306	0.870585
GSM924447	0.0347886	0.0221572	0.0124447	0.08961	0	0.0359449	0	0.0140971	0.0230716	0	0.0970369	0.0970369	0	0.176587	0.114249	0	0	0	0.0127496	0.133495	0.110848	0.122921	0	0	0.441014	0.896989
GSM924448	0	0.0405053	0.0194376	0.0996335	0	0.0290447	0.0767615	0	0.0131794	0	0.0871395	0.0871395	0	0.0235795	0	0.0115093	0.0571446	0.0123035	0	0.402013	0	0.125704	0.00204505	0.001	0.368157	0.934995
GSM924449	0.0385813	0	0.0863299	0.212419	0	0	0.011315	0.00701761	0.0552433	0	0.0762588	0.0762588	0	0.187775	0.0447694	0	0	0.00252851	0.0150184	0.0988225	0.00807212	0.155849	0	0.004	0.2522	0.979337
GSM924450	0	0.0391116	0.020523	0.117886	0	0	0	0	0.0147707	0	0.0889019	0.0889019	0	0.306105	0.0405154	0	0.0822898	0	0.00750765	0.140034	0.0189191	0.123436	0	0	0.451936	0.892307
GSM924451	0.00683884	0.0204607	0.0530469	0.137717	0	0.0302475	0	0.038389	0.0401454	0.0047901	0.101418	0.101418	0	0.0681502	0	0.00753855	0.0357186	0	0	0.261806	0.0856706	0.104269	0.00379313	0.001	0.350328	0.942363
GSM924452	0.00776633	0.031986	0.0219127	0.0668742	0.00424971	0	0	0.00550792	0.0286932	0.0272442	0.0631561	0.0631561	0	0.273263	0	0.00732665	0.0637351	0.0234999	0	0.168902	0.0234444	0.182439	0	0	0.426355	0.90404
GSM924453	0	0.0488225	0.0199188	0.0932666	0	0.0336661	0	0	0.0376981	0	0.0687816	0.0687816	0	0.0216888	0	0.00051579	0.0106874	0	0.00488653	0.285496	0	0.374571	0	0	0.46735	0.88397
GSM924454	0.00614527	0.00325921	0.0368407	0.105143	0	0.0105825	0	0	0.0377584	0	0.0443366	0.043041	0.00129552	0.136052	0.0451341	0	0	0	0.00498337	0.516723	0	0.0363376	0.0167041	0.003	0.265692	1.00172
GSM924455	0	0.0355334	0.0155534	0.0955301	0	0	0	0.0172447	0.0124519	0	0.0824928	0.0824928	0	0.230248	0.0342963	0	0	0	0.00560996	0.414058	0	0.056981	0	0	0.563715	0.8299
GSM924456	0	0.0196616	0.0204692	0.0158779	0	0	0	0.00821689	0.016963	0	0.050517	0.050517	0	0.167516	0.0799883	0	0	0	0.00109873	0.384562	0.010115	0.0685918	0.156423	0	0.49826	0.866754
GSM924457	0.0488488	0	0.0209568	0.0770719	0.00756701	0	0	0.00889019	0.00832662	0.01191	0.00874545	0.00874545	0	0.413956	0.010328	0.00942586	0.0673276	0.0113199	0	0.101598	0	0.181378	0.0123493	0	0.411302	0.912772
GSM924458	0.0190937	0	0.012871	0.011651	0	0	0	0.0165757	0.023153	0.0413304	0.0507705	0.0507705	0	0.390218	0.107292	0.00116816	0	0	0.00530404	0.171194	0.0229012	0.100004	0.0264735	0	0.404762	0.916103
GSM924459	0.00639639	0.0219077	0.0478535	0.125427	0	0.0132848	0.0007297	0.0159299	0.0342998	0	0.0513481	0.0513481	0	0.169088	0.0236717	0.00222702	0.000463421	0	0.00185641	0.285981	0.0135441	0.175684	0.0103067	0.001	0.358076	0.936426
GSM924460	0.00155438	0	0.0172519	0.0426971	0	0.000778759	0	0.00203617	0.0159017	0	0.0153451	0.0153451	0	0.661529	0.0769578	0	0	0	0.00333737	0.0840414	0	0.0599151	0.0186543	0	0.510246	0.863287
GSM924461	0	0.057923	0.0171615	0.0854917	0.0175547	0	0	0.0176309	0	0.0738358	0.0825886	0.0825886	0	0.426971	0.0100796	0.017469	0.0580734	0	0	0	0.0395468	0.0956744	0	0	0.475454	0.879064
GSM924462	0.0300046	0.0150662	0.0146336	0.11894	0	0	0.0136105	0.00184562	0.00600339	0.0391081	0.109758	0.0716029	0.0381555	0.142692	0.0318439	0.000500962	0	0	0.00263282	0.376375	0.0075426	0.0320824	0.0573591	0	0.609006	0.802922
GSM924463	0.0394557	0	0.0224227	0.177116	0	0.0892578	0.00278043	0.028982	0.0914375	0	0.125326	0.125326	0	0.143775	0.0610849	0.00297581	0	0	0.0193505	0.0542766	0	0.114883	0.0268757	0.003	0.272895	0.974868
GSM924464	0.0149309	0.0229571	0.0264729	0.000272237	0	0.0279911	0	0.0155561	0.0277671	0.0219005	0.0726634	0.0726634	0	0.436922	0.114225	0.00581954	0	0	0	0	0.0824608	0.120574	0.00948761	0	0.458176	0.88856
GSM924465	0	0.0225676	0.0315622	0.0825029	0	0	0.0222133	0.0187125	0.0559298	0.0307088	0.0419787	0.0419787	0	0.290361	0.0601698	0	0	0	0.0172813	0.137827	0	0.0801038	0.108082	0.003	0.267327	0.977436
GSM924466	0	0	0.0330887	0.129547	0	0	0.0080175	0.0181943	0.0290949	0	0.0468652	0.0312668	0.0155984	0.240559	0.119255	0.0064193	0	0	0.00164129	0.247527	0	0.0846892	0.0351025	0.001	0.350721	0.938648
GSM924467	0.0141677	0	0.0103304	0.126529	0	0.053475	0	0.00413105	0.0165453	0	0.0555033	0.0555033	0	0.202097	0.0215938	0	0	0	0.00827728	0.295407	0	0.191943	0	0.002	0.299787	0.964752
GSM924468	0.0251281	0	0.0147217	0.0418987	0.0492658	0	0	0.00973139	0	0.0298158	0.0210282	0.0137908	0.00723735	0.65873	0.0198904	0.00318041	0.0394592	0	0.00537633	0.028852	0	0.0529218	0	0	0.416458	0.921908
GSM924469	0.0152282	0.00277369	0.00574326	0.127456	0	0	0	0.02765	0.0126459	0.0441079	0.109246	0.0752181	0.0340282	0.32877	0.0316304	0	0	0	0.00846104	0	0.147336	0.0892695	0.0496816	0	0.713874	0.737001
GSM924470	0	0.0375027	0.0181775	0.0557406	0	0.0107074	0.0330308	0	0.0194181	0	0.0655127	0.0655127	0	0.416277	0.00761434	0	0.0159869	0.00309093	0.00296032	0.222284	0	0.0916971	0	0	0.40586	0.915157
GSM924471	0.0221701	0	0.0144563	0.0483609	0.00891575	0	0	0.017398	0.023514	0.0091425	0.0580521	0.0580521	0	0.325066	0.108274	0.00674671	0	0	0	0.0286125	0.0574457	0.045191	0.226655	0	0.441235	0.902476
GSM924472	0.00428138	0.00701633	0.00683387	0.0310911	0.000434811	0	0	0.0111457	0.0117999	0.0014636	0.0457798	0.0457798	0	0.695657	0.0151128	0.000140991	0	0.015035	0	0.0816597	0.00229567	0.0702522	0	0	0.618224	0.786789
GSM924473	0.0226134	0	0.0544286	0.0901848	0	0.0774583	0	0.0228113	0.035099	0	0.0554122	0.0483904	0.00702172	0.118923	0.0416345	0	0	0	0.00321057	0.215095	0.152788	0.0932713	0.0170701	0.001	0.340812	0.948132
GSM924474	0.0171951	0	0.0122051	0.0420356	0	0.017383	0	0.00310587	0.0118988	0.0484857	0.0588951	0.0588951	0	0.575978	0.0431468	0	0	0	0.0117289	0	0.0725011	0.0751138	0.0103275	0	0.505061	0.863232
GSM924475	0	0.010055	0.00736081	0.0182186	0	0	0	0.00241514	0.00706357	0	0.0177121	0.0177121	0	0.694354	0.0343664	0.00215642	0	0	0	0	0.101199	0.0333323	0.0717663	0	0.613035	0.790241
GSM924476	0.00209654	0	0.0164102	0.0182311	0	0	0	0.0324141	0.017647	0.0688457	0	0	0	0.480277	0.00510085	0.0123242	0	0	0.0192103	0	0.181456	0.145987	0	0	0.53998	0.841255
GSM924477	0.00915544	0.0199454	0.0509147	0.149715	0	0.0259546	0	0.0642893	0.0259585	0	0.110152	0.0628354	0.0473168	0.233592	0.0386383	0	0	0	0.0198352	0.183205	0	0.0686441	0	0.004	0.242364	0.983724
GSM924478	0.0321954	0	0.0298112	0.0700108	0	0.000341423	0	0.00779521	0.0457679	0	0.0340374	0.0340374	0	0.294758	0.0532604	0	0	0	0.00763506	0.151998	0.0567307	0.215658	0	0	0.558317	0.837044
GSM924479	0	0.0471766	0.041468	0.162955	0	0	0	0.00517279	0.0203048	0	0.0762375	0.0258919	0.0503457	0.214118	2.34169e-05	0	0	0.000165009	0.0123437	0.174781	0	0.243965	0.00128888	0.002	0.306156	0.959726
GSM924480	0.0184468	0	0.00861232	0.0496112	0.0138199	0	0	0	0.0327532	0.0149779	0.0621557	0.0621557	0	0.50097	0.106668	0	0	0	0.00206089	0.0569432	0.0130036	0.0600231	0.0599539	0	0.403922	0.921073
GSM924481	0.0194031	0	0.0124814	0.0704809	0	0	0.0138088	0.0351433	0.0148998	0.0320693	0.0175518	0.0091292	0.0084226	0.172647	0.149586	0	0	0	0.0094326	0.0502276	0	0.064046	0.338222	0	0.585749	0.809892
GSM924482	0.0326612	0	0	0.0669269	0.0146154	0	0	0.0156966	0.00353634	0.0124852	0.0227861	0.0227861	0	0.607975	0.0308295	0.00413878	0	0	0	0.000915863	0.0355453	0.151888	0	0	0.546441	0.837288
GSM924483	0	0.0450809	0.023577	0.0644573	0	0.0873006	0	0.00180954	0.0278508	0	0.0558473	0.0558473	0	0.209002	0.0176315	0	0	0	0.0181307	0.265747	0.0299143	0.149596	0.00405454	0.001	0.341977	0.943425
GSM924484	0.0524964	0	0.00115138	0.179384	0	0	0	0.0109443	0.00605115	0	0.0573061	0.0342787	0.0230274	0.266753	0.0179422	0.00497284	0.00899615	0	0	0.251387	0	0.142615	0	0.002	0.28477	0.969737
GSM924485	0.0170106	0.00582646	0.00379281	0.0476951	0	0	0.0012927	0.00150267	0.0259606	0.00534342	0.0497537	0.0497537	0	0.65639	0.0438911	0	0	0	0.00581794	0.0310279	0.0208986	0.0837959	0	0	0.581317	0.813723
GSM924486	0.0185747	0	0.0285223	0.108323	0	0.00334928	0	0.00855544	0.0363701	0	0.105368	0.105368	0	0.13938	0.0415593	0	0	0	0.00340335	0.499188	0.00365181	0	0.00375487	0.001	0.369875	0.943364
GSM924487	0.0183592	0.0151343	0.00153453	0.0366208	0.00378087	0	0	0.0018571	0.0181161	0.0406879	0.0268831	0.0268831	0	0.45558	0.0772726	0	0.0234001	0	0.00105108	0	0.0596532	0.0921934	0.127875	0	0.719264	0.714858
GSM924488	0.00468014	0.000238799	0.011834	0.0880397	0	0	0.000847386	0.000634103	0.01046	0.0319936	0.0189275	0.0189275	0	0.478974	0.0417256	0	0.0246358	0	0.000592444	0.0926475	0	0.170172	0.0235979	0	0.57224	0.82261
GSM924489	0.0144361	0.00519177	0.0641335	0.218801	0	0	0	0.00799603	0.0390395	0	0.0566702	0.0566702	0	0.271042	0.0308894	0	0.0123234	0	0	0.184732	0.0288406	0.0646633	0.00124146	0.002	0.285741	0.966925
GSM924490	0.0154477	0	0.0173334	0.107286	0	0	8.95505e-05	0.0039092	0	0.0829702	0.0141944	0.0141944	0	0.491196	0.0106383	0.0132612	0.0455568	0	0	0.0348211	0	0.163297	0	0	0.444437	0.897277
GSM924491	0.0106663	0.00152646	0.00620924	0.0234007	0	0	0	0.0143785	0.0124375	0.00763733	0.0136463	0.0136463	0	0.539462	0.0577946	0.0040274	0	0	0.00564561	0	0.146356	0.134054	0.0227574	0	0.470513	0.885717
GSM924492	0.0706928	0	0.0082123	0.154853	0	0.0238346	0.00395624	0	0.00426115	0.0384971	0.0797962	0.0797962	0	0.223456	0	0.00827029	0	0	0.0183244	0.00368868	0.278987	0.0742945	0.00887528	0.002	0.308053	0.968901
GSM924493	0.0693418	0	0.0120692	0.348658	0	0	0	0.00309243	0.0177087	0	0.102361	0.0741877	0.0281735	0.0691307	0	0.00266942	0.0926018	0	0.0126208	0.160387	0.0463595	0.0629997	0	0.001	0.373057	0.930588
GSM924494	0.00392458	0.00401999	0.0277528	0.0759153	0	0	0	0.000486268	0.0190323	0.0191079	0.00390496	0	0.00390496	0.317699	0.0614601	0	0.000979446	0	0.00634186	0.256264	0.0111998	0.18	0.0119109	0	0.401967	0.917531
GSM924495	0	0.0177998	0.0153197	0.0609009	0	0	0	0	0.0411745	0	0.0298755	0.0298755	0	0.349855	0.0424845	0.0155357	0	0	0.0743148	0	0.14347	0.183921	0.0253479	0	0.52189	0.853947
GSM924496	0.0906044	0	0.0452925	0.259073	0	0	0	0	0.105887	0	0.170235	0.170235	0	0.00841863	0	0.000969532	0.00982734	0.00257116	0.0254749	0.122411	0.0290902	0.130145	0	0.001	0.38951	0.924722
GSM924497	0.0138763	0	0.0492686	0.110302	0	0.00221029	0	0.00733982	0.052085	0	0.051049	0.051049	0	0.021811	0	0.00942527	0.0558963	0	0.0010767	0.13389	0.214143	0.277626	0	0.001	0.373582	0.937283
GSM924498	0.0558448	0.016409	0.047928	0.137589	0	0.0702982	0	0.104859	0.0827926	0.0192287	0.0445541	0.0445541	0	0.100669	0.00609512	0.0234399	0.0643259	0.0458484	0	0.00604956	0.0739608	0.0843324	0.0157742	0.002	0.31399	0.953695
GSM924499	0.0385883	0.0277495	0	0.0307489	0.0179852	0.0364276	0.0444129	0	0.0319088	0.0564036	0.0949756	0.0949756	0	0.351429	0.0411343	0	0	0	0.0222182	0.118473	0.00163899	0.0859058	0	0	0.586229	0.826389
GSM924500	0.0871617	0.00665669	0.0431153	0.091663	0	0.012474	0	0.00941343	0.0406599	0.00146184	0.0877337	0.0877337	0	0.112752	0	0.010699	0.0357501	0	0	0.277414	0.0989183	0.0841269	0	0.001	0.392849	0.921802
GSM924501	0	0	0.00513092	0.0271586	0	0.0158468	0	0.0268248	0.00282201	0.0673581	0.0466812	0	0.0466812	0.220538	0.000530425	0.0557062	0	0.000501141	0	0	0.281238	0.244786	0.00487781	0	0.569559	0.821553
GSM924502	0.0242901	0	0.00514573	0.0644715	0	0.202042	0.0258911	0.00488059	0.0245709	0	0.211382	0.211382	0	0.0565698	0.0292445	0	0	0	0.0399516	0.0889148	0	0.222646	0	0	0.438372	0.898257
GSM924503	0.0132007	0.0162696	0.0352448	0.137031	0	0.0301659	0	0.0389373	0.102968	0.0371553	0.0418694	0.0418694	0	0.183146	0.0865712	0	0	0	0.0254408	0.155337	0.0135587	0.0831045	0	0.002	0.284311	0.964669
GSM924504	0.0570194	0.0270491	0.021249	0.280635	0	0.0552216	0.00369614	0.00142042	0.01618	0.0369033	0.187134	0.187134	0	0.104993	0.0654749	0	0	0	0.00998224	0.0434036	0.0117566	0.0778821	0	0	0.471478	0.881346
GSM924505	0.00683121	0.00930571	0.0104821	0.0694008	0	0	0.00865438	0.00704206	0.0144925	0	0.0127669	0.0127669	0	0.434304	0.0290238	0	0	0	0	0.17471	0	0.166794	0.0561929	0	0.402253	0.920425
GSM924506	0.00481677	0.0170526	0.0134131	0.0182871	0	0.0458644	0	0.00116203	0.0532844	0.0467361	0.0538588	0.0538588	0	0.125941	0.0987096	0	0	0	0.0106553	0.173522	0.0826455	0.222644	0.0314077	0	0.489519	0.872398
GSM924507	0	0.149118	0.0331207	0.136232	0.00395346	0	0	0.0420652	0.0165984	0	0.205204	0.205204	0	0.0768489	0.0716095	0	0.0607844	0	0.00163861	0.0225626	0.0975682	0.0796739	0.00302283	0.001	0.372852	0.92966
GSM924508	0	0.104791	0.0237436	0.134295	0	0	0	0.00131213	0.0543246	0.0263422	0.11487	0.11487	0	0.0318378	0.0502312	0	0.0371277	0	0.0110582	0.24205	0.0203003	0.139281	0.00843529	0	0.416379	0.908509
GSM924509	0.0496163	0	0.00988532	0.12865	0	0	0	0.048067	0.0395001	0.0700911	0.0163446	0.0163446	0	0.30372	0	0	0.0117503	0	0.0157904	0.137757	0.016659	0.152169	0	0	0.493655	0.871492
GSM924510	0.0259036	0	0.00308578	0.0696562	0	0	0	0.0129141	0.0202546	0.0149457	0.0558374	0.0558374	0	0.485003	0.0454687	0.00131223	0	0	0.00306135	0	0.112499	0.097143	0.0529158	0.002	0.321337	0.966269
GSM924511	0.0334166	0	0.0171915	0.0880864	0	0	0	0.00936705	0.0104135	0	0.0364423	0.0364423	0	0.375004	0.0013561	0.00411749	0.0178664	0	0	0.163735	0	0.238986	0.00401856	0	0.444914	0.895475
GSM924512	0	0	0.0240836	0.0643634	0	0	0.00736488	0	0.0103845	0.0152169	0.0484389	0.0484389	0	0.28351	0.0174607	0.00590082	0	0.00616621	0	0.279948	0.0050887	0.232073	0	0	0.521631	0.854395
GSM924513	0.00431713	0	0.0379167	0.136363	0	0	0.0157867	0.00391237	0.0128146	0	0.0481789	0.0481789	0	0.0277575	0.0149395	0	0.0283475	0	0	0.549261	0	0.11514	0.00526565	0.002	0.320418	0.979531
GSM924514	0.00620488	0	0.0197871	0.0735461	0.000980005	0	0	0.0172388	0.0247443	0.0309767	0.0405033	0.0405033	0	0.348982	0.101483	0	0	0	0.0130399	0.15558	0.0684831	0.0717231	0.0267281	0.001	0.347324	0.943029
GSM924515	0.0101791	0	0.014532	0.0735266	0.0221937	0	0	0.00791494	0.0104113	0.0164464	0.0272734	0.0272734	0	0.525827	0.0360883	0.00521989	0	0.00821933	0	0.0379185	0	0.19217	0.0120794	0	0.526796	0.849665
GSM924516	0.0261805	0.0181373	0.0382994	0.100559	0	0.0530625	0	0	0.0234877	0	0.0658113	0.0658113	0	0.00989219	0	0.000610936	0.0164214	0	0.00869582	0.407338	0.0190408	0.212463	0	0	0.432414	0.904519
GSM924517	0	0.0120085	0.010982	0.136241	0	0	0.00976431	0.0172683	0.0159117	0.0847214	0.04313	0.04313	0	0.297045	0.0685119	0.00715377	0	0	0.00153675	0.0851989	0	0.137981	0.0725458	0	0.4289	0.902862
GSM924518	0.0343442	0.0454503	0.0151468	0.147866	0	0	0.0750631	0.0135849	0.0182824	0.0491428	0.103312	0.103312	0	0.0412909	0.0156534	0.00455214	0.0519232	0.00736737	0	0.169372	0	0.193483	0.0141667	0	0.456767	0.889813
GSM924519	0.0429459	0	0.0172942	0.138687	0	0.012343	0	0.0349123	0.0350146	0	0.144057	0.144057	0	0.199985	0	0.00811613	0	0	0	0.165841	0	0.200804	0	0.001	0.343062	0.942762
GSM924520	0.0542695	0	0.035441	0.0846433	0	0.0242986	0	0.006548	0.0744529	0.0912327	0.155199	0.155199	0	0.117707	0.112447	0	0	0	0.0127573	0.114985	0.0367969	0.0641569	0.0150642	0.001	0.385706	0.922933
GSM924521	0.0300884	0	0.0429612	0.103116	0	0	0	0.0297536	0.0307799	0	0.0445717	0.0445717	0	0.485997	0.0180713	0	0	0	0.00456788	0.100289	0	0.0908608	0.0189438	0.002	0.316717	0.961325
GSM924522	0.0374397	0.0772954	0.034167	0.150591	0	0.0310446	0	0	0.0584383	0	0.122098	0.122098	0	0.153551	0.0291321	0.00126762	0.00825549	0	0.0115791	0.110006	0.0213726	0.153763	0	0.001	0.363339	0.932066
GSM924523	0.0551784	0	0	0.0517122	0	0	0	0	0.0287376	0	0.0198197	0.0198197	0	0.327438	0.0257226	0.0117485	0.0249196	0.00567668	0	0.108834	0	0.333694	0.00651858	0	0.520873	0.853637
GSM924524	0.0300328	0	0.0177431	0.188674	0.0683452	0	0	0.0228796	0.0491652	0.0368902	0.140068	0.140068	0	0.0494942	0.01122	0	0.00980035	0	0.0160843	0.163885	0	0.0939628	0.101755	0	0.440744	0.896924
GSM924525	0	0	0.0486372	0.155673	0	0.0350459	0	0.0501215	0.00765668	0.0671887	0.0566969	0.00885777	0.0478391	0.228475	0	0.00629443	0.0245995	0.0295383	0.0177537	0	0.167862	0.0871123	0.0173458	0.004	0.245149	0.989364
GSM924526	0.0404454	0	0.0141697	0.212683	0	0	0	0.00679225	0.0205146	0	0.115814	0.115814	0	0.0720687	0.00937339	0.000919366	0.0619772	0	0	0.2058	0	0.228211	0.0112313	0.002	0.318311	0.95455
GSM924527	0.048454	0	0.0192697	0.105645	0	0.0199446	0	0	0.0338431	0	0.15306	0.15306	0	0.14245	0.0615604	0.00502344	0	0	0.00100862	0.101146	0.0766978	0.231897	0	0.001	0.388806	0.921912
GSM924528	0.065538	6.59762e-06	0	0.0633475	0.0108179	0	0.0270138	0.0116822	0	0.0227818	0.035172	0.00477141	0.0304006	0.0793516	0.0438668	0.00431462	0.00643567	0	0	0.433079	0	0.173875	0.0227175	0	0.53094	0.847601
GSM924529	0.0158619	0	0.0345545	0.0945892	0	0	0	0.0149226	0.0492356	0	0.0535509	0.0535509	0	0.100308	0.0186769	0.0062931	0.0142033	0	0.0031103	0.380292	0.135675	0.0676326	0.0110938	0	0.538404	0.842337
GSM924530	0	0	0.00809414	0.0266057	0	0	0	0.00697556	0.00788438	0	0.0347696	0.0347696	0	0.529207	0.0888543	0	0	0	0.00106095	0.0215591	0.0934174	0.124466	0.0571055	0	0.461207	0.891944
GSM924531	0.0515707	0	0.0137935	0.037947	0	0.0514421	8.49471e-05	0.00502204	0.0245865	0	0.109922	0.109922	0	0.1783	0.0960909	0	0	0	0.0336567	0.222373	0.110171	0.0622755	0.00276447	0.002	0.294864	0.966823
GSM924532	0.0167776	0	0.0214676	0.0707397	0	0	0.020949	0	0.0142508	0.00617413	0.226775	0.226775	0	0.0958393	0.0738614	0	0	0	0.0104934	0.208575	0.0265231	0.0212619	0.186312	0	0.556306	0.832857
GSM924533	0.00245282	0	0.0327512	0.0337733	0	0	0	0.0240237	0.043245	0.0356016	0.0310079	0.0310079	0	0.363088	0.131961	0	0	0	0.0161685	0	0.151157	0.1076	0.0271695	0.001	0.349986	0.94403
GSM924534	0.0813738	0	0	0.141049	0	0.00161438	0	0.0159284	0.0357401	0.036251	0.0935434	0	0.0935434	0.205242	0	0	0.00571559	0.00842345	0.0100822	0	0.209384	0.124568	0.031084	0	0.453247	0.891253
GSM924535	0.030229	0.000784832	0.00399971	0.0614506	0	0	0	0.000421903	0.0306029	0	0.0842608	0.0842608	0	0.288172	0.0848996	0	0	0	0.00179317	0.0692569	0.073234	0.185522	0.0853725	0.001	0.362554	0.937435
GSM924536	0.0302001	0.00811782	0.0117986	0.103613	0	0.0129193	0.0214008	0.0154245	0.01693	0	0.0906123	0.0906123	0	0.287352	0	0.00092212	0.0561764	0	0.0223316	0.193554	0	0.0871019	0.0415461	0.004	0.256199	0.979193
GSM924537	0.0736922	0	0.0232074	0.0152554	0	0.0521422	0	0.0094561	0.037189	0.0855347	0.0965875	0.0965875	0	0.0871083	0.0882521	0.0148749	0.0148553	0	0.00914006	0	0.211323	0.172361	0.0090209	0	0.491038	0.870847
GSM924538	0.0741589	0	0.0108861	0.0630892	0.000995382	0.0558874	0	0.0204444	0.0234903	0.0316193	0.135559	0	0.135559	0.0379568	0	0.00828812	0	0.00624005	0.0420543	0	0.338665	0.136311	0.014355	0	0.562303	0.826539
GSM924539	0.0158655	0	0.00709475	0.057504	0	0.024974	0	0.00512636	0.0313508	0.0110535	0.0545883	0.0545883	0	0.132838	0.0785521	0.000673454	0	0	0.00551519	0	0.265694	0.204967	0.104203	0	0.478234	0.878416
GSM924540	0.0346051	0	0.0206863	0.0878511	0	0	0	0.0243726	0.0401294	0	0.0510491	0.0359444	0.0151047	0.412301	0.101418	0	0	0	0.00940159	0.0884398	0.00997028	0.118402	0.00137338	0.004	0.254963	0.985106
GSM924541	0.0246411	0.0331161	0.0145337	0.288959	0	0	0.0290655	0.0120622	0.0247224	0.0347965	0.0630174	0.0477435	0.0152739	0.0975309	0.026216	0.00281717	0.000690096	0	0	0.234561	0.0377538	0.0664048	0.00911219	0	0.399354	0.917786
GSM924542	0.0354462	0	0.0262698	0.0986527	0	0	0	0.00126663	0.0692169	0	0.101447	0.101447	0	0.279206	0.105499	0	0	0	0.0157146	0.0928993	0.0108222	0.142045	0.0215146	0.001	0.361278	0.933246
GSM924543	0.0036048	0.0129858	0.00682724	0.0660734	0	0.025431	0.00172687	0.00206405	0.0100138	0	0.0555825	0.0555825	0	0.185703	0.00553465	0	0.0116732	0	0.00226947	0.408174	0.00680611	0.190965	0.00456524	0	0.470578	0.882976
GSM924544	0	0.021572	0.009017	0.0824826	0	0	0	0.0096602	0.0103917	0	0.0119123	0.006653	0.00525929	0.490765	0	0.00692534	0	0.002652	0.0132226	0.057335	0.156322	0.127742	0	0	0.636005	0.780396
GSM924545	0.00786125	0.0343089	0.0251524	0.0737878	0	0.0302634	0	0	0.0530377	0	0.0315886	0	0.0315886	0.0913599	0.00874309	0	0.0125963	0	0.00654858	0.272477	0.0477165	0.281024	0.0235353	0	0.438808	0.898813
GSM924546	0	0.0496343	0.038695	0.0105494	0.0233128	0	0	0.00824865	0.00617935	0.0707556	0.0351199	0.0351199	0	0.479113	0.0438105	0.0110239	0.00636791	0.00516104	0.000606216	0.0780991	0.00771148	0.0486934	0.0769188	0	0.467591	0.884211
GSM924547	0.0490666	0	0.0044959	0.368345	0	0	0.00268089	0.0065527	0.028125	0	0.0783893	0.0555716	0.0228176	0.0149731	0	0.0054503	0.00849925	0.00583101	0	0.291483	0	0.136108	0	0	0.437078	0.900518
GSM924548	0.0427166	0	0.017721	0.112032	0	0.0023229	0	0.0323958	0.0330387	0.0139977	0.0274436	0.0274436	0	0.230873	0	0.0103333	0	0.00740809	0.0478325	0.0263879	0.218899	0.173399	0.00319804	0	0.447429	0.893552
GSM924549	0.0138228	0.00751475	0.00192862	0.036325	0	0.0206908	0.00110952	0	0.00068597	0.00588169	0.0234357	0.0234357	0	0.275865	0.0050232	0.00101118	0	0	0.00851265	0.347584	0	0.246602	0.00400728	0	0.413476	0.915361
GSM924550	0.0442831	0	0.0122443	0.0774968	0.0315306	0	0.0501811	0	0.0345834	0.00329144	0.100306	0.100306	0	0.160182	0.0605301	0	0	0	0.0225366	0.210739	0.0263633	0.132947	0.0327852	0.002	0.308048	0.955837
GSM924551	0.0183275	0	0.0301985	0.0642741	0	0.00772385	0	0.0038955	0.0372343	0	0.0373501	0.0373501	0	0.456306	0.156023	0	0	0	0	0.0531036	0.00700472	0.101828	0.0267313	0.002	0.313162	0.964958
GSM924552	0.0367788	0	0.0294531	0.0870934	0	0	0	0	0.0328532	0	0.0653769	0.0653769	0	0.288279	0.0478252	0	0	0	0.0102432	0.216947	0.00849977	0.176651	0	0	0.416646	0.908731
GSM924553	0.0299148	0.00270331	0.00266376	0.0690614	0.035189	0	0.0184186	0	0.0208149	0	0.0800962	0.0800962	0	0.134163	0	0.00707446	0.0140517	0	0	0.420772	0	0.165077	0	0	0.49465	0.868937
GSM924554	0.000840859	0	0.0129377	0	0.0187048	0	0	0.0149751	0.0172247	0.043825	0.0259084	0.0259084	0	0.499276	0.127955	0	0	0	0.0134597	0	0.147866	0.030134	0.0468921	0	0.46399	0.88839
GSM924555	0.0659768	0	0.0244101	0.193496	0	0	0	0	0.115499	0	0.0731335	0.0731335	0	0.159328	0.10273	0	0	0	0.0186154	0.111078	0	0.097265	0.0384684	0.002	0.301218	0.958138
GSM924556	0.0567232	0	0.031984	0.14549	0	0	0	0	0.0436205	0	0.092738	0.092738	0	0.25135	0.0900106	0	0	0	0.0212832	0.126695	0.0744148	0.0643935	0.00129767	0.014	0.186413	1.00718
GSM924557	0.0371785	0	0.0140922	0.157416	0	0	0	0.0220294	0.0113678	0	0.116737	0.116737	0	0.124113	0.0529353	0	0	0	0.0260395	0.310075	0.00930818	0.116203	0.00250643	0.002	0.302008	0.962806
GSM924558	0.0448809	0	0.0113921	0.155094	0.0114337	0	0	0	0.0333559	0	0.126605	0.126605	0	0.0850428	0.0166272	0.00719482	0.0154309	0	0	0.185161	0.019779	0.248412	0.0395912	0	0.442712	0.895823
GSM924559	0.062239	0	0.0219634	0.334882	0	0	0	0.0437562	0.0292245	0.0266663	0.0789497	0.0736464	0.00530335	0.178562	0.0213795	0.00490849	0.148714	0	0.0230631	0.00118999	0.00114678	0.0233558	0	0.004	0.241203	0.99339
GSM924560	0	0.0102905	0.0101606	0.0405791	0.00893588	0	0	0.00446218	0.0506242	0.0788118	0.0358683	0.0358683	0	0.373001	0.0991206	0.00299936	0	0	0.00720947	0.0259969	0.182556	0.0535428	0.0158414	0.001	0.371418	0.934478
GSM924561	0.183218	0	0.0285134	0.195447	0	0	0	0	0.0618382	0.0477743	0.0194944	0.0194944	0	0.0487043	0	0.00609246	0.112188	0	0.0065131	0	0.0900493	0.200168	0	0.001	0.372352	0.929708
GSM924562	0.0250316	0	0.0340976	0.0309323	0	0.171229	0	0.0355952	0	0.0231984	0.0789326	0.0770469	0.00188568	0.037067	0.000895726	0	0	0	0	0.525274	0.0209313	0.0168153	0	0.001	0.385129	0.941394
GSM924563	0.0221344	0	0.0158404	0.206761	0	0	0	0.0123776	0.0184143	0	0.0500032	0.00882544	0.0411777	0.113286	0	0.00225238	0.0054382	0.0170681	0.0359602	0	0.320903	0.175196	0.0043646	0	0.534792	0.844211
GSM924564	0.0337427	0	0.036813	0.0521363	0	0.0756621	0.0126571	0.0099782	0	0.0239678	0.074835	0.074835	0	0.269269	0	0	0.0706713	0.00270225	0.00918109	0.052843	0	0.251209	0.0243322	0.001	0.387344	0.922574
GSM924565	0.0591305	0	0.0248718	0	0	0.102037	0	0.00813529	0.0287044	0.0140887	0.128515	0.128515	0	0.23518	0.106193	0.00339334	0	0	0	0	0.119272	0.0792103	0.0912683	0.002	0.313689	0.957653
GSM924566	0.170868	0	0.0442986	0.157603	0	0	0.00907166	0.0410682	0.0682078	0	0.105628	0.105628	0	0.0479914	0	0.0123266	0.0535492	0	0.0106446	0.0758902	0.0820649	0.110209	0.0105782	0.002	0.291522	0.966458
GSM924567	0.0119513	0	0.0110431	0	0.0356992	0	0	0.00862476	0	0.0409099	0.0334946	0.0334946	0	0.402936	0.0314075	0.00418199	0	0	0.000379168	0	0.15291	0.139197	0.127266	0	0.579537	0.814892
GSM924568	0.0340295	0	0.0383834	0.152582	0	0	0.0467816	0	0.0310343	0	0.0627047	0.0627047	0	0.0969008	0	0.00123557	0.0266765	0	0.023372	0.369049	0.0016513	0.1156	0	0.001	0.343225	0.945061
GSM924569	0.00511614	0	0.0132649	0.0482534	0	0	0	0.011503	0.0129187	0.00472676	0.0209562	0.0209562	0	0.441349	0.0463698	0	0	0	0.00906675	0.084124	0.0415723	0.188236	0.0725432	0.001	0.34807	0.952466
GSM924570	0.0585942	0.0233814	0.0164576	0.157001	0.076096	0	0.00594014	0.0383478	0.0434439	0.212007	0.0295321	0.0295321	0	0.161307	0	0	0.0325268	0	0.0197384	0	0.0461567	0.0750959	0.00437494	0	0.507085	0.86164
GSM924571	0.0818863	0	0.0275671	0.0215078	0.0494876	0.075374	0.0196392	0.0163168	0.0744943	0.0327514	0.178798	0.178798	0	0.117534	0.098156	0	0.00346516	0	0.0395242	0	0.107502	0.0529167	0.00307898	0	0.412071	0.910448
GSM924572	0.0207294	0	0.0133074	0.063457	0	0.0145915	0	0.00165009	0	0	0.0395273	0.0395273	0	0.559764	0.0339895	0	0	0	0.00919207	0	0.191631	0.0129094	0.0392516	0	0.416092	0.919743
GSM924573	0.0238031	0	0.00689614	0.05897	0	0	0	0.00427711	0.0202418	0	0.0220542	0.0220542	0	0.381649	0.0715281	0	0	0	0.0125765	0.0807753	0.0354114	0.180838	0.100979	0	0.59043	0.810852
GSM924574	0.00977605	0	0.0121152	0.0877127	0	0	0	0	0.0336241	0.0214017	0.0407171	0.0407171	0	0.421779	0.0877266	0	0	0	0.00644441	0.062556	0.0396235	0.111201	0.0653226	0.002	0.330796	0.955898
GSM924575	0.00423888	0.031886	0.0297032	0.0772267	0	0	0.0122598	0.0308671	0.00160973	0	0.0452151	0.0452151	0	0.506514	0	0	0.127828	0.00625593	0.00878184	0.0296701	0	0.0840402	0.00390328	0.003	0.274377	0.985628
GSM924576	0.0141772	0	0.00237876	0.0365868	0	0.0257816	0	0.00739899	0.0112026	0	0.0248069	0.0248069	0	0.492242	0.0585052	0	0	0	0.00488597	0	0.0851391	0.17966	0.0572348	0	0.626577	0.783583
GSM924577	0.00855849	0.0368212	0.0090952	0.0479091	0	0	0	0.00818035	0.0103204	0	0.0630181	0.0630181	0	0.333748	0.0227415	0.000710897	0.05562	0.00745815	0	0.240698	0	0.139903	0.0152175	0	0.423825	0.905875
GSM924578	0.0215698	8.59205e-05	0.0193376	0.356185	0	0.0715694	0	0.0345784	0.054712	0	0.242299	0.0838993	0.1584	0.0287837	0.0253593	0	0	0	0.0205113	0	0.0586614	0.0477502	0.0185968	0	0.426704	0.921757
GSM924579	0.0308878	0	0.0225001	0.133042	0	0	0	0.0196103	0.0175953	0	0.0424481	0.0424481	0	0.399369	0.0571441	0.0110093	0.183533	0	0	0	0.0295101	0.026872	0.0264797	0.031	0.161898	1.03158
