# Supplementary material for: Bone marrow infiltrated natural killer cells predicted the anti-leukemia activity of MCL1 or BCL2 inhibitors in acute myeloid leukemia
Source: Mol Cancer. 2021 Jan 5;20:8. doi: 10.1186/s12943-020-01302-6 (PMC7784307; doi:10.1186/s12943-020-01302-6)
Supplement: Supplementary file 8 — Additional file 8. [file 12943_2020_1302_MOESM8_ESM.xlsx]

## Sheet: Sheet1
Table S3. Cibersort conversion of 573 ND-AML patients in Validation cohort.
	B cells naive	B cells memory	Plasma cells	T cells CD8	T cells CD4 naive	T cells CD4 memory resting	T cells CD4 memory activated	T cells follicular helper	T cells regulatory (Tregs)	T cells gamma delta	NK cells resting	NK cells activated	Monocytes	Macrophages M0	Macrophages M1	Macrophages M2	Dendritic cells resting	Dendritic cells activated	Mast cells resting	Mast cells activated	Eosinophils	Neutrophils	P-value	Correlation	RMSE
GSM923596	0.0122496	0.00576506	0.015705	0.0944003	0	0.0290615	0	0.0650526	0.0194931	0.0169646	0.0139434	0.00560921	0.262447	0	0.013135	0.00908516	0	0	0	0.225836	0.202165	0.00908725	0.001	0.370946	0.934028
GSM923597	0	0.0946015	0.0338674	0.180436	0	0.0474663	0	0.0117705	0.0417254	0	0.118965	0	0.0815502	0	0.00125186	0.0933374	0.0125463	0.026969	0.0579654	0.0283992	0.169148	0	0.002	0.302097	0.958316
GSM923598	0	0.0367654	0.0192104	0.111006	0	0	0	0.0354049	0.0135179	0.00521469	0	0.137708	0.229084	0	0.00695662	0.0305933	0.00663594	0.00573652	0	0.250884	0.108769	0.00251437	0	0.566585	0.824595
GSM923599	0.0147213	0.0562163	0.0149784	0.160387	0	0	0	0	0.0321552	0	0.0892141	0	0.0644162	0	0.00381712	0.0199492	0	0.00665547	0.226282	0.032854	0.272323	0.00603063	0	0.38462	0.924957
GSM923600	0.0127851	0.0231769	0.0179813	0.0962256	0	0.0903419	0	0.00300359	0.00458664	0.024494	0.0332046	0	0.319558	0	0	0.0320001	0	0.00600723	0.267499	0	0.069136	0	0	0.58434	0.824934
GSM923601	0.0496724	0	0.0173031	0.0519009	0	0.00125893	0	0.00361588	0.00538148	0.0421711	0.0476499	0	0.585398	0.0520891	0	0.0045244	0	0.00114528	0	0.0836251	0.0490274	0.00523713	0	0.621383	0.787539
GSM923602	0	0.0255439	0.012268	0	0.00019474	0	0.0256072	0.015503	0.0119707	0.0823262	0.0352706	0	0.604154	0	0	0.0610597	0.00826071	0.00542074	0.0282182	0.0268304	0.0510395	0.00633229	0	0.627449	0.782612
GSM923603	0.0254986	0	0.0256856	0.1211	0	0	0.0264454	0.0103782	0.018312	0.0154751	0.0222822	0	0.512874	0.0983735	0.00195072	0.0288727	0	0	0.0206145	0.00662287	0.04862	0.0168943	0.003	0.275199	0.986219
GSM923604	0.0179349	0.0515754	0.022508	0	0	0.00202756	0.00474365	0.0393014	0.0413671	0.0637204	0.0364595	0	0.463672	0.0532904	0.00413632	0.069378	0.00553413	0	0.0271209	0	0.019152	0.0780785	0	0.540379	0.841665
GSM923605	0.0104018	0.0781561	0.0274359	0.142304	0	0	0	0	0.0314239	0	0.0727213	0	0.116265	0.0399015	0.00500169	0.018799	0.0169793	0	0.217315	0	0.209009	0.0142873	0.001	0.349584	0.93824
GSM923606	0.0387455	0	0.0129107	0.12294	0	0	0	0.0495897	0.0216201	0	0.0479374	0.00990104	0.384823	0	0.00196934	0	0.00185336	0.0166727	0	0.207594	0.0800365	0.003407	0	0.438257	0.898908
GSM923607	0.0181492	0.00558764	0.00428809	0.128265	0.00841077	0	0	0.00152271	0.0563597	0	0.0789375	0	0.290756	0.0965629	0.00278229	0	0	0.0181223	0	0.195333	0.0510922	0.0438306	0	0.448367	0.893151
GSM923608	0.0392598	0	0.0123025	0	0	0.0423718	0	0.0196999	0.0293814	0.144323	0.0559207	0	0.444726	0.0190243	0	0.0140191	0	0.0253697	0	0.0510355	0	0.102566	0.001	0.3464	0.953157
GSM923609	0.0508313	0	0.060494	0.122212	0	0	0.00661109	0.00970081	0.0386742	0.0153192	0.119799	0	0.210315	0.0894657	0.00228018	0	0	0.0100564	0.113918	0.0324939	0.0840935	0.0337354	0.002	0.29191	0.962495
GSM923610	0	0.000329491	0.0322511	0.0387957	0	0	0	0.0124103	0	0	0.0549636	0	0.627407	0	0.00369616	0.0340407	0.00606038	0	0.0519278	0	0.138118	0	0	0.504886	0.86504
GSM923611	0	0.0296608	0.0366892	0.249206	0	0.0794962	0	0.0124319	0.0442403	0	0.112387	0	0.0331404	0	0.00489044	0.0201903	0	0.00583909	0.201262	0.0303984	0.140168	0	0.001	0.371457	0.932144
GSM923612	0.0110418	0.0187193	0.0199125	0.100398	0	0.0111465	0	0.0176385	0.0206283	0	0.0240727	0.0404824	0.136012	0	0	0	0.00273557	0.00324572	0.226868	0.175532	0.167315	0.024253	0	0.5051	0.8624
GSM923613	0.0264009	0	0.0133369	0.112684	0	0	0	0.0151789	0.0354495	0.0153917	0.0268903	0	0.283181	0.0675136	0	0	0	0.0188527	0.158083	0	0.034028	0.193009	0	0.567301	0.826528
GSM923614	0.0392412	0	0.00238047	0.0503994	0	0.0366548	0	0.0158456	0.0284046	0.00380949	0	0.0947112	0.269469	0	0.00457707	0	0	0.00488158	0	0.427237	0.0223882	0	0	0.651034	0.758719
GSM923615	0.0674435	0.0247586	0	0.0734493	0	0.0524147	0.0695272	0.0124094	0.0286461	0.0893563	0.217617	0	0.0554553	0.072746	0.00697826	0.00534419	0	0	0	0.149037	0.0406948	0.0341229	0	0.491599	0.870023
GSM923616	0.0383442	0	0.0355454	0.0799713	0	0.0333898	0	0.0148342	0.0475569	0	0.108315	0	0.296353	0.0692036	0	0	0	0.0278054	0	0.165428	0.0832531	0	0.001	0.35132	0.939165
GSM923617	0.0423679	0.00695988	0.0382998	0.108979	0	0.0403687	0	0.0315259	0.0203207	0	0.0127541	0.0692083	0.0564123	0	0.0042673	0.167346	0	0	0.205741	0	0.181323	0.014127	0.001	0.359226	0.933577
GSM923618	0.005062	0.026449	0.00948836	0.116816	0	0	0	0.0142674	0.0107166	0	0.0836298	0	0.165097	0.0103722	0.00672771	0.0137836	0	0.00190858	0.302541	0.0278324	0.099667	0.105641	0.002	0.316533	0.959604
GSM923619	0.0330448	0	0.018447	0.105277	0	0	0	0.0058567	0.0272766	0	0.0898936	0	0.157557	0.0406616	0	0	0	0.00346742	0.339806	0.00571456	0.0694992	0.103499	0	0.380963	0.927713
GSM923620	0.0106982	0	0.0101239	0.0544518	0	0.0102933	0	0.00142725	0.0159259	0	0.0294687	0	0.319372	0.0477035	0	0	0	0.00410002	0.349827	0	0.146608	0	0.002	0.313636	0.965334
GSM923621	0.0179064	0.0110981	0.01354	0.218414	0	0.000647301	0	0.0262482	0.0191733	0	0.0942844	0	0.218602	0.00881125	0	0.00320416	0	0.0125159	0.264519	0.00164083	0.0893964	0	0.002	0.30559	0.960491
GSM923622	0.0614458	0	0.0123707	0.11113	0	0	0.00425062	0.011731	0.0452366	0	0.191627	0	0.0821101	0.0166283	0.0154076	0.045225	0.0122802	0	0.264393	0.029905	0.0829694	0.0132897	0.001	0.334656	0.948202
GSM923623	0.0114424	0.0213379	0.00307763	0.0278164	0	0.00967318	0	0.0174146	0.0205359	0.0405569	0.0419072	0	0.333085	0.0446936	0	0	0	0.00240772	0	0.281132	0.115494	0.0294247	0	0.564489	0.825686
GSM923624	0.0225646	0.00453845	0	0.0237464	0	0.0451144	0	0	0.0268493	0.00276247	0.0405504	0	0.534926	0	0	0.047557	0.00618349	0	0.229547	0	0.0156599	0	0	0.555513	0.833079
GSM923625	0.0312981	0	0.00256247	0.0561008	0	0.0430117	0	0.0147943	0.0187256	0	0.0456333	0	0.452212	0.0557643	0.00385198	0.0163392	0	0	0	0.131484	0.128222	0	0	0.479348	0.87712
GSM923626	0	0.0248763	0.00525788	0.0446273	0	0	0	0.00814864	0.0218663	0.0128035	0.0381332	0	0.353028	0.0426922	0	0.0730102	0	0	0.160695	0.0855172	0.125474	0.0038698	0	0.547365	0.84064
GSM923627	0	0.104141	0.038402	0.116775	0	0.0832757	0	0.0207906	0.067042	0	0.0414617	0.0291978	0.172443	0.0124358	0	0.00746247	0.0129491	0.0178978	0.0915779	0.0037978	0.18035	0	0.009	0.223209	0.99092
GSM923628	0.00714226	0.0516771	0.00464974	0.101958	0	0	0.00454456	0.00673778	0.0401325	0	0.0409152	0	0.297082	0.08347	0	0	0.00276613	0.00138833	0.1761	0	0.170179	0.0112573	0	0.483358	0.877079
GSM923629	0	0	0.00855122	0.0338209	0	0.0733036	0	0.0211709	0.0163391	0.00773135	0	0.0257237	0.18043	0	0.00175524	0	0.00738121	0.00726481	0	0.577109	0.0305729	0.00884583	0	0.555683	0.848419
GSM923630	0	0.00888579	0.0236974	0.0903905	0	0	0.0157997	0.0115466	0	0.0374681	0.0662847	0	0.423481	0.0509452	0.00567825	0.0704874	0	0.00479586	0.0307279	0.0595414	0.100271	0	0	0.466848	0.88387
GSM923631	0.00971101	0.0135611	0.0106943	0.0798501	0	0	0.00566244	0.00272772	0.0247912	0.018025	0.0599447	0	0.33727	0.0144559	0.00125164	0.0988469	0	0	0.0264402	0	0.265845	0.0309224	0	0.431224	0.90279
GSM923632	0.0172492	0.00167767	0.00956829	0.0578529	0	0	0.0174457	0.00212985	0.0097803	0	0.0405422	0	0.676826	0.0239739	0	0	0	0.00809217	0	0.0694614	0.0331578	0.0322431	0	0.637598	0.771499
GSM923633	0.0377324	0	0.00928579	0.0530024	0	0.00319084	0	0.0227005	0.0570089	0	0.0578551	0	0.592853	0.0785436	0.00347531	0	0	0.00533251	0	0.0368915	0.0421284	0	0	0.476978	0.880121
GSM923634	0.00709962	0	0.0138244	0.148251	0	0	0	0.039619	0.0314874	0.038338	0.133015	0.018606	0.092722	0	0	0	0	0.00824509	0	0.344719	0.083876	0.040198	0	0.532044	0.846761
GSM923635	0.0191071	0	0.018611	0.0508095	0.026964	0	0	0	0.0539418	0.0037637	0.0987423	0	0.375227	0.104282	0	0	0	0.018837	0	0.136379	0.0444887	0.0488474	0	0.465495	0.884325
GSM923636	0	0	0.0206674	0.0252563	0	0.0532626	0	0.000527147	0.0202565	0	0.0534209	0	0.539248	0.138078	0.000318661	0	0	0.00304423	0.00550944	0.0235913	0.0855525	0.0312666	0	0.416379	0.916203
GSM923637	0.0281425	0	0.0149818	0.0461046	0	0	0.0148054	0	0.0317648	0.00485287	0.0465338	0	0.484575	0.114535	0	0	0	0.00212135	0.129515	0.018273	0.0347068	0.0290875	0	0.446916	0.895413
GSM923638	0.00420839	0.0272454	0.0323868	0.230087	0.0502489	0	0	0.0934541	0.118122	0	0.131532	0	0.0948967	0.0465222	0.00328792	0.0306943	0	0.0265805	0.0130471	0.0230098	0.0595896	0.0150882	0.016	0.190235	1.02143
GSM923639	0.0910661	0.0832186	0	0.0295256	0.0699032	0	0	0.0589042	0.0613966	0.0939452	0	0.0273164	0.00995866	0.0215375	0.0103525	0.0460683	0	0.00271126	0	0.169522	0.224573	0	0.002	0.327722	0.953224
GSM923640	0	0.065933	0.00487445	0.0977369	0	0	0.0361841	0.00920443	0.0103046	0	0.0584537	0	0.32176	0.084211	0	0	0	0.008659	0.28115	0	0.0215293	0	0	0.485778	0.875942
GSM923641	0.0189476	0	0.0120117	0.0507611	0	0	0	0.00355342	0.00629924	0	0.0258453	0	0.573995	0.00981828	0	0.0579914	0	0.00097206	0.0924492	0	0.131321	0.016035	0.001	0.371652	0.943908
GSM923642	0.0341962	0	0.00505035	0.0547086	0.00062	0	0	0.0177886	0.035639	0.00859848	0.0252156	0	0.359624	0.168783	0.00693331	0	0	0	0.0715197	0	0.065797	0.145526	0.002	0.294929	0.978537
GSM923643	0.0497198	0	0.00415945	0.0973814	0	0	0	0.0100194	0.0235992	0	0.0266386	0	0.372426	0.0129583	0.00554994	0.0858328	0.0055308	0	0.146111	0	0.14798	0.0120932	0	0.413851	0.910428
GSM923644	0.0202434	0.0158802	0.00151888	0.0514273	0.0151628	0	0	0.0214592	0.00138621	0	0	0.034958	0.379031	0	0.00333952	0.0791409	0.00105862	0.0056812	0	0.357099	0.0126142	0	0	0.41809	0.920942
GSM923645	0.0410009	0	0.0118575	0.179934	0	0	0.0106513	0.0226352	0.0120772	0	0.0156118	0	0.49096	0.0481988	0.00354581	0.0833491	0	0	0.0463176	0	0.0338605	0	0.002	0.32175	0.959367
GSM923646	0.0256605	0.0143529	0.00627003	0.101574	0.00915913	0	0	0.0120231	0.015727	0.0143078	0.126029	0	0.263723	0.0228825	0	0.0380039	0	0.0109992	0.241869	0	0.0478048	0.0496158	0.005	0.250842	0.984605
GSM923647	0.011065	0.00808722	0.01556	0.0959254	0	0	0	0.0211711	0.034051	0	0.0586798	0	0.446318	0.114025	0.000447989	0	0	0.00886605	0.000595145	0.0788376	0.10105	0.00532041	0	0.489487	0.871675
GSM923648	0.0153224	0	0.0107024	0.0621324	0	0	0	0.000991252	0.0423732	0	0.0302495	0	0.405921	0.0606317	0	0	0	0.00961919	0.0493801	0.115109	0.197568	0	0	0.535602	0.845538
GSM923649	0.0163138	0	0.0201842	0.141947	0	0	0	0	0.0462837	0	0.0902197	0	0.523468	0.04168	0	0	0	0.00791979	0.0610453	0	0.050938	0	0.001	0.351959	0.945961
GSM923650	0.0157903	0.0128085	0.0287862	0.176357	0	0	0	0.0170831	0.039779	0	0.0970409	0	0.335294	0.0437033	0	0.0392816	0	0	0.0799808	0	0.0838592	0.0302367	0	0.402964	0.914991
GSM923651	0.0373879	0.098371	0	0.0348666	0.0256174	0	0	0.0212929	0	0.0432385	0.107082	0	0.301397	0	0	0.0621169	0	0.0139088	0.0537749	0.0175139	0.172637	0.0107945	0	0.4268	0.903605
GSM923652	0	0	0.0240866	0.0960069	0.00168141	0	0	0.0100475	0.030606	0.00294033	0.062247	0	0.512493	0.100546	0	0	0	0.00865097	0.019112	0	0.00145945	0.130122	0	0.409631	0.923322
GSM923653	0.00374443	0.027335	0.0277149	0.122425	0	0.0292853	0	0.000514386	0.0341431	0	0.0295057	0.0113192	0.270325	0.0620464	0	0	0	0.0109621	0.195589	0.0250624	0.132264	0.0177641	0	0.391054	0.920314
GSM923654	0.0356927	0	0.0546317	0.114442	0	0	0.0102091	0.00913484	0.0123604	0	0.0233432	0	0.289709	0.072873	0.0039199	0.0344039	0	0	0.184827	0.0425591	0.105581	0.00631291	0.003	0.283645	0.968256
GSM923655	0.0506552	0.0186297	0.0438979	0.146459	0	0.0164083	0	0.0328563	0.0545527	0	0.0932521	0	0.180995	0.0633344	0.00811284	0.0269841	0	0.0165913	0.0785296	0.0302137	0.137581	0.000946773	0.002	0.290117	0.961826
GSM923656	0.0667394	0	0.0378538	0.076381	0	0	0	0.0381241	0.0564322	0.0655073	0.0380556	0	0.288796	0.0892189	0.00696888	0	0	0	0.115261	0.0282992	0.0762152	0.0161472	0.006	0.245507	0.982575
GSM923657	0.010964	0.0172054	0.00886113	0.0981274	0	0	0.000745244	0	0.0128328	0	0.046113	0	0.51085	0.0502519	0	0.0361032	0	0.00693494	0.0753564	0	0.104769	0.0208864	0	0.390015	0.927083
GSM923658	0.0691545	0	0.0422901	0.229189	0	0.0101181	0	0	0.0429461	0	0.164005	0	0.100058	0	0.00101263	0.00487309	0	0.0209138	0.153005	0.0692906	0.0782872	0.0148573	0.001	0.353403	0.940278
GSM923659	0.0234305	0	0.00196093	0.0458294	0	0.00199408	0	0.0018744	0.0128338	0.00821398	0.0420512	0	0.772961	0.0213024	0	0.00435134	0	0.0168771	0.0184799	0	0.0278395	0	0	0.708659	0.709643
GSM923660	0.111163	0.00848213	0.0233934	0.209904	0	0.0329203	0.0210543	0.0250885	0.0507744	0.000693339	0.0360677	0.00367172	0.097233	0.000162439	0.0397965	0.082235	0.0142024	0.00584248	0.0222722	0.0673307	0.108952	0.03876	0.002	0.29766	0.959982
GSM923661	0	0.0447079	0.0330162	0	0	0.0469511	0.0145012	0.0521409	0.035235	0.502805	0	0.00940256	0	0.0356949	0.00403281	0.00464781	0	0.00853333	0.0467622	0.0650206	0.0872411	0.00930725	0	0.621322	0.785255
GSM923662	0.0112561	0.0304001	0.0283449	0.21735	0	0.0185727	0	0.0204064	0.047784	0	0.104459	0	0.0576022	0.0532534	0	0.0242978	0	0.0150887	0.234358	0.00201109	0.134815	0	0.004	0.261009	0.978708
GSM923663	0.0148166	0.023435	0.0113496	0.0709409	0.0025344	0	0	0	0	0.0387974	0.0525436	0	0.396427	0.0186711	0.00461743	0.0687542	0	0.00326747	0.0016747	0.0579666	0.1971	0.0371032	0	0.421806	0.908413
GSM923664	0	0.0434237	0.00829848	0.035979	0.0345474	0	0	0.0211139	0.00494085	0.0190204	0.0673332	0	0.410628	0.0439768	0.00111892	0.00665067	0	0	0.168726	0.00926108	0.124981	0	0	0.518437	0.85738
GSM923665	0.0212932	0.00347235	0.0221389	0.15113	0	0	0	0	0.0426156	0	0.0518774	0	0.229365	0.0842168	0.000838548	0	0	0.0147167	0.213369	0.00650657	0.151526	0.00693451	0.009	0.225402	0.991442
GSM923666	0	0.0423637	0.0439936	0.105734	0	0	0	0	0.0270324	0.004225	0.0703617	0	0.105061	0.0160596	0.00479006	0.0183638	0	0.00380197	0.321456	0.0973729	0.124556	0.0148291	0	0.455733	0.890223
GSM923667	0.0320012	0.0597567	0.0304847	0.175332	0	0	0	0.0369605	0.0745129	0	0.0275551	0.0039716	0.0904092	0	0	0.0047385	0.000911081	0.00579947	0.195754	0.0685738	0.193239	0	0	0.478032	0.878407
GSM923668	0.049803	0.0485382	0.0425086	0.207852	0	0.00350107	0.00343958	0	0.0507876	0	0.0609855	0.0452904	0.0433078	0.0030725	0.0100136	0.039672	0.0128607	0	0.256743	0.000183137	0.118415	0.00302639	0.001	0.337658	0.945525
GSM923669	0.00691935	0.0233573	0.0238748	0.113191	0	0	0.00629771	0.00248221	0.0627168	0	0.0996878	0	0.199404	0.0520063	0	0	0	0.00657352	0.208603	0.00101185	0.19303	0.000844207	0.002	0.300544	0.960139
GSM923670	0.0596238	0.0168954	0.0228054	0.151795	0	0.0323022	0	0.0363012	0.0456472	0	0.113727	0	0.108298	0.0429817	0	0.0136097	0	0.016188	0.280439	0.0257643	0.026923	0.00669998	0	0.395117	0.91891
GSM923671	0.00803058	0	0.0127516	0.0625116	0	0.00167309	0	0.0212438	0.0163588	0.029357	0	0.0399074	0.331453	0.0304281	0	0	0	0.00748054	0	0.1833	0.16938	0.0861245	0	0.563461	0.826909
GSM923672	0.00819296	0.0190661	0.0211677	0.0918952	0	0	0	0.0157391	0.0273027	0	0.0469508	0	0.405433	0.0247544	0	0.0117228	0	0.00661804	0.231409	0.0312996	0.0456644	0.0127841	0.002	0.28907	0.972601
GSM923673	0.019214	0	0.0152186	0.133522	0	0	0.000240373	0.0130492	0.0109304	0	0.0404805	0	0.472207	0.0261813	0	0	0	0.00506882	0.0564804	0	0.201776	0.00563081	0.004	0.269666	0.98813
GSM923674	0.0471936	0	0.0162037	0.193925	0	0.0786938	0	0	0.0517447	0	0.054494	0	0.0759948	0	0	0.01227	0	0	0.243521	0.12006	0.105899	0	0	0.476123	0.8787
GSM923675	0.044395	0	0.0248971	0.168833	0	0	0	0.058564	0	0	0	0.0293653	0.111032	0	0.00969307	0.00925007	0	0	0.141878	0.224352	0.173877	0.00386444	0.002	0.330336	0.959196
GSM923676	0	0	0.0126129	0.0324357	0	0	0	0.00348829	0.00696233	0.00413656	0.0391066	0	0.271165	0.0282835	0	0	0	0	0	0.202585	0.140032	0.259192	0	0.528805	0.851269
GSM923677	0	0.0237302	0.0144887	0.0924546	0	0	0.00436726	0.00599434	0.0156811	0	0.0402862	0	0.516962	0.0177047	0	0	0	0.00179117	0.16691	0.0273614	0.0722684	0	0	0.432223	0.903932
GSM923678	0.00175832	0.0198483	0.0112136	0.195984	0	0	0	0.0238596	0.0489377	0.0115586	0.186266	0	0.154126	0.0823094	0.000528308	0	0	0.00598672	0	0.15965	0.0849448	0.0130297	0	0.456633	0.889002
GSM923679	0.000780727	0.0245248	0.0167331	0.0762765	0	0	0	0	0.031371	0	0.0374062	0	0.410896	0.0374108	0	0	0	0.00487384	0.213451	0	0.146276	0	0	0.387425	0.924885
GSM923680	0.0334913	0	0.00263608	0	0.0375711	0	0	0.0233548	0.0211478	0.0376579	0.0519162	0	0.206202	0.148283	0.00163263	0	0	0.00331212	0	0.104124	0.00166988	0.327001	0	0.62014	0.78438
GSM923681	0.0257321	0.000725704	0.0133805	0.101047	0.010047	0	0	0.000836964	0.0467377	0	0.0747236	0	0.0309355	0.00328089	0.00309255	0.00188848	0	0.0108194	0.493485	0.0193204	0.118886	0.0450622	0	0.566722	0.823687
GSM923682	0.0109339	0	0.0164693	0.104535	0	0.0020696	0	0.0356128	0.0151111	0	0.0367013	0	0.457073	0.0841528	0.0025376	0	0	0.00138252	0	0.136158	0.0883517	0.00891148	0.002	0.291602	0.975639
GSM923683	0	0	0.0273277	0.0276947	0	0.0751803	0	0.0103663	0.0422574	0	0.0887646	0	0.391796	0.156226	0	0	0	0.0107137	0.080756	0	0.0806701	0.00824691	0	0.403304	0.915649
GSM923684	0.0349299	0.00541361	0.0257649	0.103685	0	0	0	0.0119718	0.0300017	0	0.0493445	0	0.364852	0	0	0.026324	0	0.0134174	0.223173	0.0374231	0.0627341	0.0109648	0	0.438651	0.898312
GSM923685	0	0.0446646	0.0357355	0.0927296	0	0	0.00732915	0.0175824	0.019529	0	0.0564972	0	0.239384	0.0139746	0.00323709	0.0421879	0	0.00529203	0.282666	0.00129354	0.137898	0	0.001	0.371027	0.929901
GSM923686	0	0.0856794	0.0479369	0.185573	0	0	0	0.0314854	0.0297247	0	0	0.0350074	0.266584	0.0399463	0	0	0	0.0114801	0.123269	0.0304208	0.112892	0	0.002	0.326207	0.948222
GSM923687	0.0117399	0.00184304	0.0483125	0.0910526	0	0	0.000719385	0.0035505	0.020136	0	0.0311104	0	0.533913	0.0312677	0	0	0	0.00198711	0.153289	0	0.0579063	0.0131726	0	0.545029	0.839637
GSM923688	0	0.0295441	0.0272524	0.142214	0	0	0	0.00784336	0.0291412	0	0.0379457	0	0.167246	0.0457577	0	0.0278747	0	0	0.247241	0	0.23794	0	0.001	0.365383	0.932688
GSM923689	0	0.0456541	0.0258236	0.0844969	0	0.0906163	0	0.0438773	0.0560467	0.0142676	0	0.0845398	0.0232452	0.0363591	0	0.000934861	0	0.00718041	0.373202	0.0385272	0.0461575	0.029072	0	0.381144	0.93098
GSM923690	0.0385412	0	0.0154662	0.0844816	0.171317	0.247537	0.00669637	0	0.0257576	0	0.0830343	0	0.045678	0.0267684	0.000262404	0	0	0.0226946	0	0.130488	0.0362633	0.0650135	0	0.692344	0.749122
GSM923691	0	0.0254201	0.0174936	0	0.0173854	0	0	0.0177244	0.0159622	0.0509306	0.0438117	0	0.49166	0.112791	0	0	0	0.0211348	0.00392035	0.0329917	0.093307	0.0554672	0	0.395438	0.926241
GSM923692	0	0.0048856	0.0144789	0.0832367	0	0	0.012367	0	0.00968985	0	0.0724674	0	0.301958	0.0242327	0	0	0	0	0.207856	0	0.261521	0.00730679	0	0.390424	0.923334
GSM923693	0	0.0178268	0.0132893	0.0405603	0	0.021143	0	0.0173325	0.0194374	0	0	0.0321773	0.354113	0.0430177	0.000544869	0.0111637	0.00161923	0	0.197736	0.00980134	0.140022	0.0802162	0	0.401563	0.918502
GSM923694	0.030024	0	0.0360744	0	0.031396	0.0118883	0	0.02264	0.0628334	0	0.119931	0	0.433534	0.103404	0	0	0	0.0256837	0.0471413	0.0411111	0.0343387	0	0.001	0.342784	0.94468
GSM923695	0	0.0260556	0.00982629	0.0574767	0	0	0	0.00471925	0.0383945	0	0.0404091	0	0.458719	0.0551707	0	0	0	0.0050489	0.149628	0.0867364	0.0678153	0	0	0.475407	0.879655
GSM923696	0.133584	0.0371102	0	0.222571	0	0	0	0.0562845	0.0754824	0	0.00740035	0.0255999	0.164064	0	0	0.0333852	0	0.00945552	0.017096	0.140339	0.0776272	0	0	0.414801	0.909591
GSM923697	0.0455484	0.0548229	0	0.0476927	0	0.0324367	0	0.0096326	0.0301867	0.00400789	0.129213	0.0950276	0.344461	0	0	0	0	0.0115826	0	0.126259	0.0691282	0	0	0.604697	0.803272
GSM923698	0.0199978	0.00674005	0.0260578	0.18449	0	0.0205333	0	0.0467058	0.035273	0	0.0544706	0	0.0328271	0	0	0.0251644	0	0.025179	0.189155	0.0776875	0.248381	0.00733684	0.001	0.357474	0.938307
GSM923699	0.030221	0	0.0192603	0.101125	0	0	0	0.0254825	0.00971109	0	0.00329698	0.0102353	0.740071	0.00483634	0.00225292	0	0	0	0.0394698	0	0.0140375	0	0	0.492724	0.877713
GSM923700	0.0462709	0.0233872	0.0194185	0.154863	0	0	0	0.0800576	0.0618399	0.000730692	0	0.0618114	0.166254	0	0	0	0	0.0165453	0.132635	0.0723735	0.157238	0.00657548	0	0.461572	0.886796
GSM923701	0.046452	0	0.0367775	0.100888	0	0	0	0.00490683	0.0696819	0	0.115224	0	0.253524	0.151898	0	0	0	0.00571774	0.0653456	0.02987	0.114612	0.0051021	0.001	0.345739	0.939843
GSM923702	0.0170035	0	0.00928831	0.0115273	0	0	0	0.0125579	0.0199884	0.0157213	0.0371402	0	0.565428	0.0862662	0	0	0	0.0047659	0	0.138086	0.0156045	0.0666233	0	0.480891	0.880718
GSM923703	0.00861348	0	0.0197622	0.0674066	0	0.0110761	0.0184428	0.000620687	0.0175084	0.0697319	0.0080124	0.0222153	0.443722	0.14666	0.00583051	0	0	0	0.0640529	0	0.0430693	0.0532749	0	0.42456	0.907314
GSM923704	0.0256712	0	0.0154019	0.112181	0	0	0	0.000320779	0.0428956	0	0.0791957	0	0.225811	0.0663439	0.00363475	0	0	0.00509304	0.0905042	0.0150152	0.226651	0.0912813	0	0.430585	0.901942
GSM923705	0.0099637	0	0.0160852	0.105555	0	0	0.0107186	0	0.00989945	0	0.0467583	0	0.470136	0.0250123	0	0	0	0.0040334	0.185057	0	0.0840543	0.0327262	0.002	0.292032	0.975603
GSM923706	0.0133831	0	0.00723241	0.0460971	0	0	0	0.00621892	0.0149282	0.00228093	0.0430013	0	0.583643	0.0700336	0	0.00198219	0	0.000480232	0	0.041847	0.115319	0.0535529	0	0.455628	0.896914
GSM923707	0.0355379	0	0.0264063	0.103211	0	0	0	0.00539007	0.017776	0	0.0203132	0.00384915	0.418985	0	0	0.0433777	0.00105724	0.00800464	0	0.185187	0.12744	0.00346506	0.001	0.340555	0.950997
GSM923708	0.0178104	0.00796236	0.0303624	0.128974	0	0	0	0.00947943	0.0531539	0	0.0747337	0	0.226529	0.0288081	0	0	0	0.0153629	0.259823	0.0153633	0.131637	0	0.006	0.244417	0.985771
GSM923709	0	0.0697826	0.043091	0.123314	0	0	0	0.00216013	0.0154536	0.0107639	0.043614	0	0.178419	0	0.00104252	0.130605	0.00762798	0.00389066	0.162598	0.0274	0.180238	0	0	0.464458	0.88732
GSM923710	0.0264013	0.0333125	0.0613299	0.136778	0	0	0	0.0163866	0.0475151	0	0.0728155	0.0260105	0.0523291	2.28e-05	0	0.0436794	0.00191638	0.00539927	0.135287	0	0.334693	0.00612356	0.001	0.334891	0.948425
GSM923711	0.0398309	0	0	0.0856087	0	0	0	0.0251625	0	0.00545405	0.00272734	0.00986642	0.429868	0.000440984	0.00750799	0.0263319	0	0	0.0263766	0.0686888	0.260115	0.0120202	0	0.470781	0.882429
GSM923712	0.0159588	0.0673413	0.0209225	0.113082	0	0.0338301	0	0.0148547	0.020653	0	0.101063	0	0.0666831	0.000673374	0.00211075	0.0238996	0	0	0.213605	0.05411	0.249592	0.00162148	0	0.386181	0.923917
GSM923713	0.00742105	0.00573619	0.00541864	0.0610571	0	0	0.00569206	0	0.00340202	0	0.0469232	0	0.66308	0.0163944	0	0.0136714	0	0.00620228	0.0192059	0	0.11439	0.0314061	0	0.661509	0.752603
GSM923714	0.0133505	0.00873074	0.00227413	0.0636769	0.0246851	0	0	0.00908629	0	0.0171963	0.0239807	0	0.443967	0	0.00785423	0.0536938	0.000701779	0	0.0825165	0.0551142	0.193172	0	0	0.449133	0.89399
GSM923715	0.0442558	0	0.00365818	0.159689	0	0	0	0	0.0253819	0	0.0667786	0	0.328035	0	0.00680482	0	0	0.00166236	0.102653	0.095974	0.156536	0.00857141	0	0.439993	0.89735
GSM923716	0.137009	0	0	0.121835	0.0123987	0	0	0.0346322	0.0426902	0	0.0301546	0.0148051	0.101595	0	0	0	0.00639965	0.0127124	0	0.398974	0.0867943	0	0	0.50723	0.863253
GSM923717	0	0.00692392	0.0086103	0.0464096	0	0	0.0018092	0	0.0102534	0.00172241	0.0223667	0	0.608049	0.0219249	0	0.00802998	0	0.00167991	0.0445348	0	0.210605	0.00708028	0	0.688357	0.733965
GSM923718	0.0128493	0.00892033	0.000392216	0.0675816	0	0	0	0.00152887	0.00600538	0.0209188	0.0183203	0	0.600463	0.047547	0	0.0278527	0	0	0	0.00440881	0.133174	0.0500368	0	0.696298	0.72639
GSM923719	0.0124849	0.00912652	0.00318372	0.070696	0	0	0.00661537	0.000685981	0.00837079	0.0175642	0.0625028	0	0.507098	0.0352436	0	0.00730596	0	0.00234692	0.0642926	0	0.187715	0.00476731	0	0.645802	0.774833
GSM923720	0.00426115	0.0214027	0.0230497	0.0684206	0	0	0	0.00898011	0.0151498	0	0.0312717	0	0.558721	0	0	0.0112996	0	0.00716828	0.110891	0.0107625	0.12223	0.00639169	0.001	0.369506	0.941015
GSM923721	0.0507124	0.00781965	0.0307481	0.128701	0	0.0603722	0	0.0177378	0.0560349	0	0.0338493	0.0162663	0.0258985	0	0	0.0341194	0	0.0217234	0.366212	0.120479	0.0188696	0.0104566	0	0.484703	0.875358
GSM923722	0	0.108351	0	0.0727927	0	0.00285703	0	0	0.0231147	0	0.010877	0	0.274365	0.0221587	0.00113624	0	0	0.00387158	0.35935	0.0119824	0.0851569	0.0239877	0.001	0.359082	0.940685
GSM923723	0.0393743	0	0.0229128	0.0719199	0	0.0572053	0	0.0058269	0.0374999	0	0.0669552	0	0.268652	0.0100462	0.00599648	0	0	0	0.141138	0.0509407	0.206081	0.0154519	0.001	0.344657	0.942343
GSM923724	0.0556809	0	0.0234113	0.221642	0	0	0	0.00493302	0.00179348	0	0.0578805	0.0121403	0.118572	0	0.0094033	0.038612	0.010625	0	0.164618	0	0.269873	0.0108142	0.005	0.255498	0.982084
GSM923725	0.0733779	0	0.00238103	0.0881625	0	0.0360906	0	0.0164972	0.0324787	0	0.115029	0	0.190591	0.0301445	0.00819667	0.0783306	0	0	0	0.14841	0.18031	0	0	0.396457	0.917863
GSM923726	0.0154829	0	0.00483392	0.0789131	0	0	0	0.00731511	0.0248932	0	0.0585656	0	0.358229	0.162434	0	0	0	0	0	0.0672671	0.167229	0.0548375	0	0.516464	0.856184
GSM923727	0.062466	0.0129097	0.0146182	0.134671	0	0.0633351	0	0.0512561	0.0330303	0	0.127638	0	0.284462	0	0.002791	0	0	0.00489504	0	0.0446453	0.141871	0.0214113	0	0.441364	0.896489
GSM923728	0.112148	0	0.00151578	0.168289	0	0.0360321	0	0.0865994	0.0602965	0	0	0.0600321	0.0846348	0.0475901	0	0.030642	0.0309589	0.00473006	0	0.109887	0.166644	0	0.003	0.280122	0.971774
GSM923729	0.0607665	0	0.0110552	0.139747	0	0.064222	0	0.0105932	0.0230331	0	0.0466953	0	0.208942	0	0.00304234	0.0127287	0	0.00787103	0	0.218613	0.192691	0	0	0.403782	0.915883
GSM923730	0.0115597	0.0941477	0	0.122681	0	0	0	0.021717	0.0387722	0	0.0596347	0.0121594	0.231391	0.104045	0.00126458	0	0	0	0.160595	0	0.115462	0.026572	0.002	0.315548	0.952319
GSM923731	0.0323904	0	0.0213718	0.172398	0	0	0	0.0329666	0.0987453	0	0.0913256	0	0.184881	0.0392514	0.00461558	0	0.00702434	0.0130998	0	0.17273	0.12823	0.00097005	0	0.387788	0.922356
GSM923732	0.0077942	0.0460129	0.0358425	0.12451	0	0	0	0.0542261	0.0399536	0	0.0660926	0	0.253017	0	0.00288005	0.0222017	0.00265977	0.00166189	0.133314	0	0.19447	0.0153643	0	0.466959	0.885072
GSM923733	0.0154055	0.00818097	0.00836717	0.0617108	0	0	0	0.00294476	0.0230894	0	0.0362794	0	0.719786	0.0234907	0	0	0	0.00955803	0.0321565	0.00982926	0.0492011	0	0	0.719014	0.705277
GSM923734	0.0382758	0	0.0370272	0.0772829	0	0	0	0.0178366	0.0262663	0	0.0517367	0	0.419705	0.0893316	0	0	0	0.00713606	0.00501404	0.0938307	0.136557	0	0.002	0.306182	0.964251
GSM923735	0.00434907	0.0416683	0.0126676	0	0.00250275	0.0255583	0.0207191	0.00494058	0.0672117	0.128995	0.0932987	0	0.26459	0.031186	0.0017953	0.0214975	0.00168972	0	0.0573086	0	0.177668	0.0423539	0	0.575164	0.827574
GSM923736	0.0121402	0.00375259	0.0359017	0.0404918	0	0.0462279	0.0254293	0.0474547	0.0428744	0.282459	0	0.0130921	0.186914	0.0369792	0.0137664	0.0104361	0	0.000459473	0.0190131	0.0306855	0.0278535	0.124069	0	0.45157	0.8921
GSM923737	0.0246895	0	0.0084645	0.0298016	0	0.0162145	0	0.0164159	0.0214062	0.00350362	0.0214191	0	0.264142	0.135559	0.00545716	0	0	0	0	0.197273	0.033017	0.222637	0	0.665085	0.753369
GSM923738	0.0505133	0	0.0441572	0.172424	0	0	0	0.0168098	0.0410621	0	0.0746381	0	0.235657	0	0.00224057	0.0654544	0.0125384	0.00164171	0.0577279	0.0652347	0.1596	0.000300338	0	0.47997	0.87926
GSM923739	0.00719806	0.0510523	0.000651528	0.0500865	0	0	0	0	0.0419095	0	0.0533324	0	0.717404	0.0122767	0	0.00361173	0	0.0043289	0.0248874	0	0.0332612	0	0	0.753712	0.675734
GSM923740	0	0.0742254	0.0172002	0.0807706	0	0.0186069	0	0.0142913	0.0166856	0	0.0414561	0	0.0146851	0	0.00180051	0.00148424	0.00709748	0.00243107	0.533155	0.0201476	0.0178467	0.138116	0	0.594143	0.803997
GSM923741	0.0310867	0	0.00766568	0.126286	0	0.0315096	0	0.00427444	0.0224592	0	0.0568631	0	0.374879	0	0.00172947	0.0255137	0	0.0155028	0	0.151851	0.126174	0.0242052	0.015	0.199864	1.01475
GSM923742	0.00138545	0.0218746	0.0193978	0.150009	0	0	0.11762	0.0587577	0	0.256755	0	0.0356184	0	0	0.0214192	0.0222012	0.00936581	0	0.275366	0	0.01023	0	0	0.721313	0.72446
GSM923743	0.0222616	0	0.0113147	0.0840698	0	0	0	0.00139422	0.0257715	0	0.0351033	0	0.390207	0.0694721	0	0	0	0.00677515	0.206144	0	0.0719938	0.0754929	0	0.419169	0.909168
GSM923744	0.0403734	0.00926403	0.00276003	0.055703	0	0.125534	0	0.00387895	0.0464602	0	0.0730709	0	0.148091	0	0.0140242	0	0.0126072	0.0141826	0	0.341318	0.0968027	0.0159289	0	0.378278	0.93529
GSM923745	0.0583736	0.0294757	0	0.0718673	0	0.0613498	0.00643174	0.0108226	0.0329939	0.0612214	0.0673173	0	0.189977	0.0137758	0	0.00276586	0	0.0148291	0.0639004	0.182797	0.0532093	0.0788924	0.002	0.3145	0.959253
GSM923746	0	0.089935	0.0305398	0.131736	0	0.0264063	0	0.0426658	0.0374847	0	0.10777	0	0.104094	0	0.00278979	0.0828139	0	0.031314	0.149653	0.0185262	0.144271	0	0.139	0.0992716	1.03645
GSM923747	0	0.0220692	0.0092829	0.0843359	0	0	0	0.0136473	0.0102293	0	0.0058117	0.000270743	0.0640204	0.0238204	0	0.00168963	0	0.0059737	0.607745	0	0.0957472	0.0553566	0	0.578184	0.81702
GSM923748	0	0.0399831	0.0201066	0.15489	0	0	0	0.00490228	0.023858	0	0.0306006	0	0.191684	0.0294394	0	0	0	0.00106654	0.32987	0.0169649	0.0606925	0.0959415	0.004	0.259731	0.986667
GSM923749	0.0212354	0.0418105	0.00491796	0.181201	0	0	0	0.00932212	0.0502118	0	0.137503	0	0.180736	0.0421901	0	0	0	0.00330207	0.162687	0	0.118874	0.0460102	0	0.465843	0.884997
GSM923750	0.00686781	0.0245126	0.0179968	0.128235	0	0	0	0.022359	0.0114809	0	0.0400011	0	0.110653	0	0.000788539	0	0	0.00370928	0.349313	0.115693	0.11326	0.0551288	0	0.437842	0.902748
GSM923751	0.00513912	0	0.0172098	0.0537782	0	0.051847	0	0.0116031	0.0216841	0	0.0666673	0	0.430689	0.0966301	0	0	0	0.0135593	0.11127	0.0126751	0.0196362	0.087612	0.006	0.242714	0.999116
GSM923752	0.0294414	0.0142632	0.030858	0.10937	0	0	0	0.0231627	0.0361642	0	0.119359	0.0100264	0.098879	0.0103622	0.0076121	0.0224582	0	0.00309054	0.389815	0	0.0342122	0.0609261	0.002	0.304445	0.966652
GSM923753	0.0398442	0	0.0111708	0.0759169	0	0	0	0.0063143	0.0251514	0.0223815	0.0375215	0	0.0561578	0.0192703	0.00515443	0.0250304	0	0.00336646	0.473143	0	0.125477	0.0741001	0	0.605084	0.799767
GSM923754	0.024615	0.00261871	0.0231434	0.17671	0	0	0	0.0171924	0.0332366	0	0.112083	0	0.0920601	0.0282031	0.000442079	0	0	0.00765132	0.414936	0.0287214	0.0242526	0.0141345	0.002	0.290696	0.98061
GSM923755	0.0145242	0	0.0305262	0.133341	0	0	0	0.00274574	0.0326665	0	0.0536953	0	0.168896	0.0549543	0.00184608	0.019712	0	0.00283579	0.201167	0	0.254359	0.0287304	0.023	0.178032	1.01549
GSM923756	0	0.055957	0.057181	0	0.0102491	0	2.82e-05	0	0.0385103	0.0916511	0.0729921	0	0	0.0166708	0.00465167	0.0346096	0	0.012951	0.255639	0.0578168	0.115102	0.17599	0	0.37718	0.930465
GSM923757	0.0234532	0	0.0260976	0.0725809	0	0	0	0.00905526	0.0430066	0	0.0656184	0	0.199002	0.0638304	0	0.00694149	0	0	0.287291	0.0134291	0.128638	0.0610557	0.003	0.278607	0.973985
GSM923758	0.0278046	0	0.014735	0.124269	0	0	0	0.00562476	0.018694	0	0.079539	0	0.237225	0.0911107	0.00543069	0	0	0	0.163019	0.0384547	0.177283	0.0168107	0	0.385766	0.922889
GSM923759	0.0488519	0	0.00953456	0.184204	0	0.0220611	0	0.0099906	0.105602	0	0.0977711	0	0.1722	0	0	0	0.0050912	0.0112176	0.213437	0.0245027	0.0621951	0.0333415	0	0.384876	0.923504
GSM923760	0.0278109	0	0.0201615	0.113979	0	0	0	0.0194318	0.0272541	0	0.0347796	0	0.197238	0.0251989	0	0	0	0.0030045	0.326036	0	0.170654	0.0344517	0.001	0.355683	0.939515
GSM923761	0.0182824	0	0.0439223	0.134822	0	0	0	0	0.0259716	0	0.052899	0	0.123677	0	0	0	0.000127675	0	0.485099	0.00219656	0.113002	0	0	0.455087	0.893428
GSM923762	0.0158155	0.025216	0.0384531	0.170992	0	0	0	0.011263	0.0283674	0	0.0790983	0.0189489	0.265577	0.0256564	0	0	0	0	0.320613	0	0	0	0.002	0.297441	0.966601
GSM923763	0.031313	0	0.0482118	0.227225	0	0	0	0.0225749	0.0427342	0	0.0407067	0	0.302385	0.0408527	0	0	0	0.0109422	0.156509	0	0.0765448	0	0.035	0.16719	1.01578
GSM923764	0.0479846	0	0.0294129	0.179798	0	0	0	0.00334672	0.0347412	0	0.0597222	0.0219805	0.0648754	0.0251954	0	0.0563358	0	0.0145394	0.376084	0	0.077729	0.00825461	0.002	0.286995	0.972576
GSM923765	0.0145102	0.0236463	0.0223542	0.154235	0	0.00509887	0.0169832	0.0427789	0	0.0342148	0.100827	0.0518468	0.0498857	0.000898533	0	0	0.00839157	0.00530597	0.353125	0	0.115898	0	0	0.375568	0.933179
GSM923766	0.0395669	0.0302765	0.0112119	0	0	0.108771	0	0.00539698	0.016955	0.233464	0.368343	0.00756704	0.0141534	0.051358	0	0	0.00348972	0.00736905	0.0405854	0.0131335	0.0214722	0.0268863	0	0.652226	0.757502
GSM923767	0.0197829	0.0128062	0.0149817	0.130246	0	0	0.0928365	0.0180548	0.00979349	0	0.103938	0	0.181591	0.0853984	0	0.00689536	0	0.00565225	0.217143	0.0349783	0.0659013	0	0.003	0.272785	0.971065
GSM923768	0.0195546	0	0.0364884	0.172724	0	0	0	0	0.0271	0	0.0649384	0	0.253685	0.0197687	0.00302469	0	0.00256349	0	0.187167	0	0.201584	0.0114026	0.011	0.214473	0.99919
GSM923769	0.0212769	0	0.032907	0.138282	0	0.00662	0	0.0306436	0.0166016	0	0.0520672	0.0182224	0.0814658	0.0508359	0	0	0	0.0285682	0.384925	0.0404646	0.09712	0	0.001	0.332689	0.954833
GSM923770	0.019518	0.0340756	0.0384192	0.228346	0	0	0	0.0320063	0.0396785	0	0	0.0560317	0.147992	0.00883756	0.00153774	0.00751529	0	0	0.076174	0.209894	0.099974	0	0.002	0.316158	0.961638
GSM923771	0.00905812	0.0439634	0.0171129	0.129723	0	0.000791387	0	0.0130897	0.049781	0	0.143564	0.0105457	0.141123	0.00738637	0.000603153	0.0279954	0.00422952	0	0.401034	0	0	0	0	0.421291	0.908924
GSM923772	0.0191891	0.0137456	0.0612352	0.181507	0	0	0	0.0720801	0.0163697	0	0.0879202	0	0.252027	0.0355414	0.000842175	0	0	0.00807397	0.215121	0	0.0363478	0	0.015	0.194995	1.00459
GSM923773	0.00218735	0.02511	0.0302142	0.171636	0	0.0078779	0	0.0333419	0.0199855	0	0.0839454	0.0365545	0.254562	0.00981477	0	0	0	0.0142841	0.275028	0	0.0325306	0.00292825	0.002	0.325549	0.951906
GSM923774	0.00367958	0	0.0180781	0.0636983	0	0.121828	0.0129485	0.00817124	0	0.0313777	0.018011	0.0108067	0.0100952	0	0.00450007	0.014358	0	0.00231682	0.61054	0	0.0654421	0.00414875	0	0.442031	0.913816
GSM923775	0.0307221	0.00884024	0.0652153	0.206432	0	0	0.0154341	0.0383418	0.0112977	0	0.0467444	0.0572273	0.145841	0.00743104	0.00608813	0.015902	0.00918852	0	0.219486	0	0.10016	0.0156476	0	0.374611	0.927566
GSM923776	0.0150134	0	0.0173977	0.360057	0	0	0.00561667	0.0181058	0.00337155	0	0.121657	0.0148364	0.1568	0	0	0	0.00362016	0	0.276815	0	0	0.00670881	0.001	0.353114	0.946117
GSM923777	0.0264591	0.011861	0.0278548	0.140181	0	0	0	0.0441975	0.0320237	0	0.0652055	0	0.192223	0.0298748	0	0	0	0.0176418	0.330273	0.0557246	0	0.0264807	0	0.374388	0.931249
GSM923778	0.0408578	0.00919661	0	0.111879	0	0	0	0.0182383	0.0264725	0	0.0806111	0	0.372959	0	0.00650351	0.0438828	0	0	0.13924	0.0591196	0.0910402	0	0	0.515796	0.859092
GSM923779	0.0359974	0	0	0.0741574	0	0	0	0.0305393	0.0359955	0	0.0577825	0	0.33844	0	0.00644365	0.0277292	0.02746	0.00280923	0	0.268516	0.0941296	0	0	0.492426	0.869598
GSM923780	0.0451613	0	0.0430918	0.0804169	0	0	0.00248577	0.00610627	0.0774174	0	0.0567469	0	0.349713	0.0158595	0	0.0200542	0.00708156	0.0136548	0.151905	0.00408834	0.122406	0.00381186	0	0.43262	0.901163
GSM923781	0.021687	0.0448509	0.00840767	0.145709	0	0	0	0.0324927	0.0293339	0	0.0967237	0	0.204463	0.0188756	0	0	0	0.00733079	0.274735	0.0438909	0.046223	0.0252774	0	0.529235	0.852096
GSM923782	0	0.0271192	0	0.0874889	0	0	0	0.0166369	0	0	0.078978	0	0.474665	0.0828345	0	0.081952	0	0	0.0345496	0.0018663	0.11391	0	0	0.456452	0.890095
GSM923783	0.00880868	0.0115019	0.0026089	0.0707999	0	0.00256862	0	0.021669	0	0	0.0544469	0	0.412639	0.0488111	0.000393763	0.0512119	0	0	0.102342	0	0.103222	0.108976	0.001	0.354847	0.945974
GSM923784	0	0.0274357	0.00365302	0.0680431	0	0	0	0.0150941	0.00703329	0	0.0769994	0	0.559143	0.0185997	0	0.00924134	0	0	0.115553	0	0.0316032	0.0676015	0	0.504644	0.863653
GSM923785	0.000318669	0.015161	0.0199407	0.00867321	0	0.0539527	0	0.0167433	0.00861927	0	0.0508826	0	0.617044	0.0404084	0	0.0128936	0	0.0165142	0.0622573	0.00274796	0.0477283	0.0261146	0	0.417869	0.917752
GSM923786	0.00478855	0.022398	0.01178	0.046678	0	0.030914	0	0.0158938	0.025252	0	0.0235379	0	0.677932	0.00474004	0	0.0267548	0	0.00654717	0.0575277	0.0088087	0.0364471	0	0	0.51885	0.856628
GSM923787	0.00801381	0.0214813	0.0195237	0.0894134	0	0	0.00101845	0.0148423	0.0156615	0	0.0493561	0	0.489748	0	0	0.0268686	0.00133441	0	0.178313	0	0.0844248	0	0	0.379912	0.930308
GSM923788	0.0317666	0	0	0.0497395	0	0	0	0.0121113	0.0242568	0.00662826	0.0107782	0	0.568872	0	0	0.0439798	0.0238192	0	0.0728912	0.00742738	0.147729	0	0	0.494072	0.870248
GSM923789	0.0163481	0	0.0287981	0.0745758	0	0.0658141	0	0.0164492	0.0184389	0.0254145	0.0320464	0	0.158671	0.0721011	0.0113579	0.00303401	0	0	0.198167	0.0345666	0.229489	0.0147292	0	0.420153	0.906896
GSM923790	0.0819685	0	0	0.148034	0	0.0407265	0.0112361	0.0182639	0.0321827	0	0.0775986	0	0.228148	0.157909	0.00460855	0.0181573	0	0.0163954	0	0.124289	0.0256566	0.0148259	0.004	0.259721	0.978918
GSM923791	0.0139274	0.040368	0.0118938	0.095789	0	0	0	0.0238187	0.0226018	0	0.0866971	0	0.496005	0.0177396	0	0.0269749	0	0.000708308	0.0871086	0	0.0763676	0	0.003	0.272771	0.983116
GSM923792	0.0247054	0.00853462	0.0221796	0.127841	0	0	0	0	0.0453484	0	0.0887014	0	0.308039	0.0699433	0.000204081	0.0522272	0	0	0.0943705	0.0307154	0.127191	0	0.001	0.331805	0.946615
GSM923793	0.0238106	0.0290316	0	0.053063	0	0	0	0.0308261	0	0	0.0461545	0	0.535073	0.0325095	0.00601111	0.00573565	0.0151291	0	0.115111	0	0.107544	0	0	0.513109	0.858267
GSM923794	0	0.00297772	0.0349032	0.0326413	0	0	0.0177679	0.01541	0	0.0111847	0.0751907	0	0.47145	0	0.00119683	0.0600882	0	0	0.090413	0.0382802	0.122521	0.0259753	0.001	0.336966	0.953854
GSM923795	0	0.0233648	0.0171858	0.0543183	0	0.0663948	0	0	0.0172424	0	0.0648916	0	0.356382	0.00999381	0	0.0121171	0	0.00673454	0.257482	0.0259905	0.0879024	0	0	0.466579	0.884463
GSM923796	0.0285234	0	0	0.066167	0	0	0	0.0299365	0	0.00474944	0.00279156	0.00659684	0.506052	0	0.00205538	0.0524079	0	0	0	0.161153	0.139567	0	0	0.510182	0.859753
GSM923797	0.00710753	0.0294844	0.00900442	0.0706215	0	0.0149347	0	0.0150291	0.0244414	0	0.0761208	0	0.559751	0	0	0.0417162	0	0.00984096	0.0876425	0.0170392	0.037266	0	0	0.470368	0.882959
GSM923798	0	0.0265921	0.0150748	0.063352	0	0.00521227	0	0.0097226	0.0202562	0	0.0369748	0	0.278816	0	0	0.0111247	0.0149058	0.00400179	0	0.405368	0.108599	0	0	0.554908	0.831704
GSM923799	0.0141335	0.0491241	0.00195039	0.0573374	0	0.0088867	0	0.00909097	0.0277977	0	0.04614	0	0.412842	0	0	0.0832407	0.00582689	0	0.168632	0	0.114998	0	0	0.476026	0.879566
GSM923800	0.0327147	0	0.0112143	0.0755858	0	0	0	0.0211541	0	0	0.0323508	0	0.211009	0.0409331	0.00758699	0.0503715	0	0	0.0862404	0.0871957	0.332064	0.0115795	0	0.436506	0.899895
GSM923801	0.0148496	0.0718626	0.00600001	0.0890219	0	0.00366111	0	0.0147551	0.0418255	0	0.0672026	0	0.0922102	0	0.00106778	0.113136	0	0.00027126	0.361266	0	0.12287	0	0	0.525212	0.854477
GSM923802	0	0.0530231	0.0241072	0.12295	0	0	0	0.025133	0.0297877	0	0.0541097	0	0.209409	0	0.00910168	0.0234544	0.0116383	0	0.253964	0.0639957	0.119326	0	0	0.469627	0.882925
GSM923803	0.0142257	0.0109424	0.0105428	0.0904767	0	0	0	0.0177091	0.0209547	0	0.0577258	0	0.5454	0	0	0.0465163	0	0	0.0241408	0.0726513	0.0887142	0	0	0.476673	0.879393
GSM923804	0.0263803	0.0477221	0.00578231	0.0638842	0	0	0	0.019112	0.014599	0	0.0611786	0	0.475666	0	0	0.0677723	0	0.000774319	0.0855381	0.0204429	0.111147	0	0	0.460262	0.887557
GSM923805	0.0353382	0.00509052	0	0.0241346	0	0.0276458	0	0	0.0334548	0	0.0911535	0	0.302358	0.0448224	0.0074611	0.0521618	0	0	0.149376	0.015226	0.206551	0.00522636	0	0.653327	0.786489
GSM923806	0.0254151	0.0459063	0.00869583	0.104916	0	0	0	0.0184516	0.0126514	0	0.0582099	0	0.133498	0.0415793	0	0.027874	0	0.00102568	0.308242	0.00878918	0.202595	0.00215037	0.001	0.344435	0.943762
GSM923807	0.0298993	0	0	0.00329103	0	0.0582912	0	0.0293283	0.0220461	0.00595829	0.0580489	0	0.490285	0.0898814	0	0.0152739	0	0.00517635	0.0152273	0.0345956	0.123844	0.0188534	0	0.616683	0.795612
GSM923808	0.000529937	0.0211157	0.00617474	0.105969	0	0	0.00390082	0	0	0.00740627	0.0370908	0	0.718907	0	0	0.0209951	0	0.00494159	0.0230818	0	0.0351736	0.0147128	0	0.623561	0.78193
GSM923809	0.0392724	0.00959635	0	0.259905	0	0	0.0311316	0	0.0311431	0	0.252284	0	0.0845113	0.0361147	0.00854134	0.116522	0	0	0.0635657	0.0235551	0.0438571	0	0.002	0.310091	0.966667
GSM923810	0.0296797	0.0468571	0.00973451	0.156725	0	0.0418925	0	0	0.0182288	0	0.0668142	0	0.390549	0	2.78e-06	0.00678005	0	0.0131865	0	0.0833955	0.136155	0	0.002	0.320702	0.95578
GSM923811	0.0742888	0.0610972	0	0.24105	0	0	0	0	0.0150997	0	0.111341	0	0.211635	0	0.00972921	0.180798	0	0	0	0.0316247	0.063337	0	0.002	0.31654	0.954247
GSM923812	0.0907504	0	0.0452906	0.20398	0	0	0	0.0372365	0.0346663	0	0.0136539	0.0203686	0.22782	0.0422991	0	0.0102139	0	0	0.127129	0.11634	0.0302518	0	0.005	0.255739	0.982026
GSM923813	0.00990822	0.0345052	0	0.0834538	0.0189542	0	0	0.00856288	0.0191684	0.0126946	0.0341609	0	0.709261	0.00376881	0	0.030689	0	0	0	0.0137433	0.0211298	0	0.002	0.304778	0.996148
GSM923814	0.022894	0	0.0241393	0.0880231	0	0	0.000408537	0.000408455	0.0147551	0	0.0386186	0	0.580266	0.0331502	0	0.0228565	0	0.000259282	0.0285901	0	0.145631	0	0.001	0.354132	0.952499
GSM923815	0.0137177	0	0.00595021	0.207799	0.0132291	0	0.0235956	0.0607691	0	0.189973	0	0	0.254619	0.0984786	0.00507786	0	0	0.00192555	0	0.0672533	0.0576118	0	0	0.562051	0.831586
GSM923816	0.0256122	0	0.0107526	0.0483222	0.00342451	0	0	0.0145816	0.00422558	0.0267001	0.0288614	0	0.740176	0.0196858	0	0	0	0	0	0.0141642	0.0535954	0.00989818	0	0.600491	0.799996
GSM923817	0.0558893	0.0241393	0.0403651	0.138417	0	0.0910351	0.00348079	0.0132709	0.0525741	0	0.127098	0	0.167778	0.0831052	0	0	0	0.0123834	0	0.0799427	0.11052	0	0.046	0.15621	1.02178
GSM923818	0.024701	0	0	0.0497015	0	0.002431	0.0135818	0.0362676	0.028474	0	0.0334341	0	0.551399	0.192137	0	0	0	0.0120546	0	0.0271807	0.0286375	0	0	0.561936	0.828024
GSM923819	0.0110095	0.00401735	0.0199353	0.0936247	0	0	0.0097397	0	0.0168807	0	0.0526404	0	0.382894	0	0.000276257	0.035879	0	0	0.133659	0	0.226513	0.0129307	0.001	0.334903	0.951143
GSM923820	0.00117973	0.0624707	0.0142009	0.0726694	0	0	0.010852	0	0.0131081	0	0.0593545	0	0.661946	0.0219478	0	0	0	0.00341418	0.0303376	0	0.0357112	0.0128075	0	0.410949	0.925003
GSM923821	0.0162288	0.00405939	0.00509607	0.102482	0	0	0	0.0109033	0.0210463	0	0.0951616	0	0.523717	0.0501468	0	0.0700221	0	0	0.00340601	0.00530845	0.0451198	0.0473022	0	0.381181	0.935233
GSM923822	0	0.0640812	0.0339759	0.0787611	0	0	0	0.000819749	0.0187472	0.00867511	0.118954	0	0.525026	0.0213259	0	0.00429475	0	0.0101337	0.0704912	0.0153987	0.0293156	0	0.038	0.165458	1.03826
GSM923823	0.0175326	0	0.00337037	0.00471235	0.0391714	0	0	0	0.00193614	0.0169193	0.02652	0	0.80569	0.0161503	0	0.011247	0	0	0.0360212	0	0.0120079	0.00872116	0	0.602999	0.800462
GSM923824	0.0854652	0	0.00526921	0.18914	0	0	0	0.0460366	0.0247613	0.0211217	0.0463833	0	0.268518	0	0.0116719	0.206829	0	0	0	0.0298469	0.0649568	0	0.002	0.28961	0.965434
GSM923825	0.0328143	0.0224548	0.00834105	0.0887999	0	0	0	0.0456524	0.0221336	0.066933	0.0400487	0	0.134573	0.0849386	0	0.01536	0	0.0163656	0	0.174664	0.0731686	0.173752	0	0.491464	0.87028
GSM923826	0	0.0147635	0.00511077	0.0243692	0	0	0	0.00498508	0.00488228	0	0.0491344	0	0.594912	0.0314044	0	0	0	0.0059066	0	0.0582184	0.0231892	0.183124	0	0.594477	0.804993
GSM923827	0.0677742	0	0	0.187263	0.013846	0	0	0.0115603	0.013675	0	0.066355	0	0.2029	0	0.00543288	0.33398	0	0	0.0179981	0	0.0792154	0	0	0.400902	0.91572
GSM923828	0.00668675	0	0.00870122	0.0687203	0	0	0	0.00220246	0.00995189	0	0.0237345	0	0.707774	0.0351023	0	0	0	0.00715415	0.0566659	0	0.066247	0.00705961	0	0.686722	0.73231
GSM923829	0.0263584	0.0474977	0.024765	0.221395	0	0	0	0.0509792	0.0686579	0.0237053	0.0921286	0	0.131392	0.0444695	0.00587504	0	0.00776667	0.00778534	0.116099	0.0188642	0.112261	0	0.054	0.145595	1.02657
GSM923830	0.062061	0	0	0.14656	0.0726775	0	0	0.00819448	0.00924724	0	0.0627342	0	0.421082	0.0255908	0.00717891	0.0635198	0.00230416	0	0	0.0164957	0.102355	0	0.001	0.333746	0.950664
GSM923831	0.0229987	0.0237233	0.00271063	0	0.0270923	0.137807	0.087803	0.00614286	0	0.432348	0.137181	0	0	0.00670784	0	0.0233407	0	0.00950687	0	0.00826912	0.0561983	0.0181705	0	0.571465	0.821688
GSM923832	0.0933342	0	0	0.301804	0	0	0	0.0107587	0.0278641	0	0.02903	0	0.369848	0	0.00769502	0	0	0.00528341	0	0.115467	0.0389159	0	0.021	0.183208	1.02221
GSM923833	0.0173299	0.0560219	0.00265525	0.112232	0	0.0185627	0	0	0.0268572	0	0.0630811	0	0.535815	0	0.00247827	0.0710146	0	0	0.0467452	0	0.0472074	0	0.001	0.357501	0.944232
GSM923834	0.0172485	0.00992041	0.00282234	0.0485641	0	0	0	0.00131672	0.00482547	0	0.0286663	0	0.728477	0	0	0.0761206	0	0.00246068	0.0237572	0	0.0558205	0	0	0.677235	0.738317
GSM923835	0.0454291	0.0104614	0.0376381	0.166076	0	0.0356486	0	0.0157508	0.041627	0	0.072554	0	0.361465	0.0485089	0.000630994	0	0	0.0221163	0.0566965	0.0257615	0.0596352	0	0.071	0.129899	1.03407
GSM923836	0.00172315	0.0269095	0.0608381	0.219369	0	0	0	0.0352465	0.019307	0.0212408	0.0182955	0	0.182326	0.0903463	0	0	0	0.0124993	0.213563	0.0478895	0.0504468	0	0.015	0.19358	1.00547
GSM923837	0.0335866	0	0.00561449	0.102024	0	0.0313963	0	0.00529765	0.00802646	0	0.0389268	0	0.296971	0.0778101	0	0.0139034	0	0.00478718	0.244002	0	0.134634	0.00301959	0.001	0.343622	0.94304
GSM923838	0.0210591	0.0159348	0.0136992	0.0937256	0	0	0.0155427	0	0.00291985	0	0.0301926	0	0.347667	0	0.000874556	0.0202051	0	0.00139327	0.188887	0.132233	0.115666	0	0	0.582974	0.817922
GSM923839	0.0190791	0.0409856	0.0175587	0	0.0335186	0.06673	0.00121049	0.0129502	0.0871369	0.08383	0.279976	0	0.0131718	0.0414531	0.00285964	0	0.00803113	0.0144323	0.0588403	0	0.177693	0.0405438	0	0.554591	0.833071
GSM923840	0	0.0551596	0.0215806	0.0915417	0	0	0	0.00493722	0.0170262	0	0.0597921	0	0.364985	0.000167546	0	0.0534492	0.00321997	0.0159412	0.188653	0	0.123547	0	0	0.409157	0.91243
GSM923841	0	0.0257079	0.0131422	0.153866	0	0	0.00826054	0.0048454	0.0186138	0.0051375	0.0713264	0	0.222572	0.0613796	0	0	0	0.00761457	0.0674574	0.0541135	0.146054	0.139909	0	0.476532	0.878435
GSM923842	0.0411378	0	0.000531162	0.0226299	0.00454396	0.0140073	0	0	0.0164269	0	0.0555144	0	0.642886	0.0407298	0.00358936	0	0	0	0	0.0839892	0.0740138	0	0	0.641383	0.770539
GSM923843	0.020471	0	0.0138457	0.117064	0	0	0	0.0159429	0.00904072	0	0.0491301	0.00760857	0.565895	0.102626	0.00376279	0	0	0	0.0259884	0.0119389	0.0566862	0	0	0.475499	0.880548
GSM923844	0.00863715	0.0138787	0.0243777	0.165208	0	0	0	0.00402683	0.0159363	0	0.0749918	0	0.369336	0	0	0.126816	0.000944062	0.00536046	0.0374057	0.041911	0.111171	0	0.002	0.295193	0.965701
GSM923845	0	0.0256276	0.0168588	0.1403	0	0.00975089	0	0	0.0507496	0	0.0515664	0	0.0170914	0.028466	0	0.0176521	0	0.0161087	0.488431	0.0166706	0.118285	0.00244177	0	0.414103	0.918679
GSM923846	0.0198721	0	0.00707089	0.0774296	0	0	0	0	0.0233349	0	0.0189834	0	0.360107	0.0480498	0.00452917	0	0	0	0.246678	0	0.189029	0.00491575	0	0.483774	0.875164
GSM923847	0.0155351	0	0.00688098	0.0589816	0	0	0	0.0113398	0.022029	0.00858388	0.0376906	0	0.453183	0.119753	0	0	0	0	0.0482091	0.0465013	0.131306	0.0400058	0.001	0.359252	0.94335
GSM923848	0	0.0308096	0.0108269	0.0906569	0	0	0	0.0108196	0.0147932	0	0.0558855	0.00102497	0.556012	0.0176383	0.00320481	0.0125249	0	0	0.0768826	0	0.109046	0.00987448	0	0.405676	0.920366
GSM923849	0.061537	0	0.0306261	0.1228	0	0	0	0.0139554	0.0304424	0	0.0778514	0	0.0595096	0.122018	0.00127542	0.0157793	0	0.0079122	0.0845339	0.0608532	0.106876	0.204029	0.002	0.311241	0.961155
GSM923850	0.0169342	0.0741944	0.0107249	0.264304	0	0	0	0.00601704	0.0125301	0	0.122981	0	0.282757	0.0194053	0.00653067	0.0327215	0	0	0.0122666	0.0811219	0.0438281	0.0136828	0.001	0.354346	0.939162
GSM923851	0.0294675	0	0.00429183	0.180568	0	0	0	0	0.0415542	0	0.0946931	0	0.1471	0.0719592	0	0	0	0.00453121	0.146573	0.0252955	0.223697	0.0302697	0.001	0.347539	0.940626
GSM923852	0.0180058	0.0830132	0.0451446	0.143251	0	0	0	0.0425292	0.0259551	0.0154857	0.0568511	0	0.135285	0	0.000409927	0.121373	0	0.0183966	0.153764	0.00994262	0.130594	0	0	0.388439	0.920768
GSM923853	0.0624043	0	0.0249341	0.120994	0.0215137	0	0.0760019	0.00431574	0	0	0.0138132	0.0119176	0.190062	0	0.00781438	0.0620001	0.014632	0	0.295941	0.0158465	0.0778084	0	0	0.442644	0.896953
GSM923854	0.0212611	0	0.00520856	0.0570719	0	0.0176063	0.0174119	0.00420554	0.00565222	0	0.0367517	0	0.471393	0	0.00778066	0.00099029	0.00435842	0	0	0.128832	0.214025	0.00745082	0	0.454487	0.892442
GSM923855	0.0200164	0	0.0145386	0.110928	0	0	0.000703699	0.00251271	0.011152	0	0.0231825	0	0.446919	0	0.000174429	0.00876344	0	0.00738633	0.125362	0.0720579	0.156304	0	0.001	0.347449	0.947401
GSM923856	0	0.0429545	0.0261023	0.187817	0	0	0	0.0219652	0.0589644	0	0.0683688	0	0.119355	0.0731414	0.00421639	0.0121934	0	0.0105523	0.193893	0.00405749	0.168255	0.00816346	0.026	0.175197	1.01018
GSM923857	0.0522806	0	0.0166642	0.102281	0	0	0	0.0267342	0.0470729	0.00385654	0.0556288	0	0.340248	0.151011	0.00591463	0.0168673	0	0.00242899	0.0388846	0.0273331	0.0887231	0.0240702	0.002	0.317921	0.954547
GSM923858	0.00861281	0.0712439	0	0.202097	0.0756687	0	0	0.0101334	0.0336878	0.014827	0	0.0533477	0.17047	0.0456349	0	0	0	0.00584698	0.108186	0.0349356	0.107618	0.0576907	0	0.489376	0.873464
GSM923859	0	0.143921	0.0303026	0.214246	0	0	0	0.0230819	0.00670682	0.0575054	0.118389	0	0.0104008	0	0.00123405	0.084138	0.0234233	0.0470206	0.0802257	0.0124376	0.141582	0.00538538	0.001	0.333115	0.947064
GSM923860	0.00632896	0.0141266	0.0127608	0.0742804	0	0	0	0.0308216	0	0.0668144	0.00111479	0	0.579571	0	0.0325433	0.0368019	0.00568794	0	0	0.0186779	0.120471	0	0	0.476083	0.881201
GSM923861	0.0342383	0	0.0249609	0.097731	0	0	0.0211061	0.0171659	0.0489998	0	0.0954393	0	0.205696	0.0824093	0	0	0	0.0116962	0.101946	0.0638308	0.183478	0.0113021	0.001	0.365547	0.93128
GSM923862	0.0123407	0.00554343	0.00852356	0.0889403	0	0	0	0.0147947	0.0118782	0.0133123	0.0223313	0	0.358606	0	0.0058846	0	0	0.0136863	0	0.325919	0.109361	0.00887881	0	0.590456	0.807534
GSM923863	0.0942871	0	0	0.253093	0	0.0447993	0.00838655	0	0.0139841	0	0.117235	0	0.0510197	0.00959833	0.00628794	0.00316928	0	0	0.219215	0.0288586	0.150067	0	0.002	0.297809	0.967932
GSM923864	0.0100341	0.00969706	0.0254758	0.0598146	0	0	0	0.00482292	0.0324073	0	0.0829685	0	0.567725	0.0494986	0	0	0	0.0263867	0.0914076	0.010097	0.028924	0.000740947	0	0.476696	0.879371
GSM923865	0.0254125	0	0.0215637	0.24057	0	0	0.000952423	0	0.0323288	0	0.0660787	0	0.243329	0.00278719	0	0.0573809	0	0.000777296	0.184601	0	0.124219	0	0.003	0.277009	0.97045
GSM923866	0.0399306	0	0	0.0880773	0	0.000653446	0	0.0101073	0.0181145	0	0.0724844	0	0.457927	0.00742264	0.00585522	0.00860621	0	0.00177518	0.0693311	0.0446029	0.175112	0	0	0.451738	0.89218
GSM923867	0.0265673	0	0.00228938	0.0697413	0	0	0	0.0181801	0.0205625	0	0.0371049	0	0.491657	0.10619	0.00386378	0	0	0	0.105027	0	0.10992	0.00889704	0.001	0.356696	0.943454
GSM923868	0.00924351	0	0.0268731	0.0659775	0	0	0	0	0.0100891	0	0.0231178	0	0.527668	0	0	0.0545468	0	0.00192841	0.139501	0	0.136896	0.00415876	0	0.385585	0.931295
GSM923869	0	0.0472906	0.0175216	0.0948143	0	0.0102106	0	0	0.0547344	0	0.0276372	0	0.0379876	0.00147822	0	0.00373085	0	0.00984207	0.377778	0	0.316974	0	0	0.509193	0.86026
GSM923870	0.0829039	0	0.00223823	0.263121	0	0	0	0.0065704	0.0387791	0	0.060395	0	0.0973939	0	0.00910771	0.0140641	0.0021772	0	0.147022	0.0177617	0.258466	0	0.001	0.340542	0.945243
GSM923871	0	0	0.0191277	0.045461	0.0263226	0	0	0.0210209	0	0.034667	0.0161423	0	0.62385	0	0.00551423	0.0198496	0	0	0	0.0402706	0.127248	0.020526	0	0.609071	0.793691
GSM923872	0.020364	0	0.0134682	0.154544	0	0	0.0430279	0	0.0137468	0	0.082344	0	0.0821311	0.0486374	0	0.0148173	0	0	0.138228	0	0.31437	0.0743213	0	0.414676	0.910002
GSM923873	0.0141143	0	0.0279196	0.109091	0	0	0	8.58e-05	0.0286168	0	0.0554481	0	0.272686	0	0	0	0	0.0111286	0.134273	0.0380419	0.293574	0.0150206	0.004	0.261878	0.985371
GSM923874	0.0234419	0.00405477	0.00186703	0.0839382	0	0	0	0.00847238	0.0143789	0	0.027981	0	0.425579	0.00635169	0.00570955	0	0	0.0174389	0	0.145528	0.235259	0	0	0.38832	0.928342
GSM923875	0.0593034	0	0.0406148	0.249721	0	0	0.0113986	0.0536279	0	0	0.113738	0.0246766	0.149564	0	0.00637405	0.0617927	0	0	0	0.0693577	0.159832	0	0.018	0.185576	1.01598
GSM923876	0.0494793	0.0153444	0.0725497	0.13129	0	0	0	0	0.0455796	0	0.0778881	0	0.0120453	0	0.00258547	0.0499986	0.00748789	0.00351413	0.325325	0.0293103	0.177602	0	0.001	0.331768	0.952112
GSM923877	0.0144125	0	0.0386703	0.242073	0	0	0.00665638	0.00780718	0	0	0.0246297	0.00201663	0.0701121	0	0	0.0418934	0	0.0151298	0.280847	0.0490281	0.190375	0.0163487	0	0.397748	0.918802
GSM923878	0.0327741	0.00332309	0.0389633	0.167707	0	0.000602269	0.00304168	0.0355639	0.00496698	0	0.0509601	0.0148491	0.138233	0.0287447	0.00137155	0.0202863	0	0.0034846	0.164444	0	0.270027	0.0206567	0	0.3853	0.923033
GSM923879	0	0.0582784	0.0113445	0.0739725	0	0.0362959	0	0	0.052067	0	0.0184949	0.022803	0.0382237	0	0.00207416	0.00843968	0	0.00209313	0.480609	0	0.187076	0.00822757	0	0.440989	0.902294
GSM923880	0.0276356	0.0212135	0.0220467	0.219838	0.011995	0	0	0.0283926	0.0485377	0	0.108846	0	0.238105	0	0.00817378	0.0723291	0	0.00413278	0	0.137453	0.0513021	0	0.001	0.366903	0.932123
GSM923881	0.0165277	0.0508181	0.012186	0.0647411	0	0.0840681	0	0.00655541	0.0629798	0.0250636	0.136678	0	0.199384	0.0154748	0.00831812	0.00937067	0.0104798	0	0	0.115727	0.16382	0.0178076	0	0.441777	0.896288
GSM923882	0.027647	0.00610558	0.0221532	0.168363	0	0	0	0.00173793	0.0661709	0	0.0600418	0	0.0582612	0.0359315	0	0.00976143	0	0.00598751	0.177373	0	0.317934	0.0425313	0.001	0.3648	0.934253
GSM923883	0.0306672	0	0.0335188	0.0360309	0.000700666	0	0	0.0457527	0.0925093	0.0279422	0.264557	0	0.280542	0.0648497	0.000256786	0	0	0.0124529	0	0.0580696	0.0521506	0	0	0.437446	0.899188
GSM923884	0	0.0316959	0.0190967	0.109727	0	0	0	0.00899468	0.0242422	0.0175943	0.0380281	0	0.304207	0.0910411	0	0	0	0.00361458	0.159181	0	0.137823	0.0547548	0.005	0.258158	0.981628
GSM923885	0	0.0567112	0.0217056	0.143381	0	0	0	0	0.0355615	0	0.0991853	0	0.0953409	0.0141189	0.00225132	0.00465873	0	0.00807213	0.30482	0.00611848	0.204971	0.00310354	0	0.460723	0.886991
GSM923886	0.0233217	0.0101811	0.0213665	0.117018	0	0	0.00413654	0.020169	0.0762526	0.0173099	0.068683	0	0.121365	0.0315646	0.0344157	0	0	0.0353669	0.183796	0.0170953	0.217958	0	0.009	0.223631	0.991756
GSM923887	0.023776	0	0.00628768	0.0938621	0	0.0332854	0	0.00440063	0.0215712	0	0.076182	0	0.211284	0.0433828	0	0	0	0.00966108	0.269945	0	0.206362	0	0	0.559487	0.83705
GSM923888	0	0.00119008	0.0355314	0.103964	0	0	0	0	0.0236025	0	0.0438321	0.00817719	0.0907196	0.0510687	0.0041141	0	0	0	0.422132	0	0.208569	0.00709956	0.002	0.317009	0.966344
GSM923889	0.0334384	0	0	0.088222	0	0	0	0.0101271	0.0173292	0	0.0238692	0	0.471421	0.0357608	0	0.00267263	0	0.00238311	0.00731182	0.0473938	0.259256	0.000814355	0	0.488703	0.87244
GSM923890	0.0533138	0	0.0027703	0.116761	0	0.00976363	0	0.0443601	0.0410759	0	0.12232	0	0.186401	0.126922	0.00462972	0	0	0	0	0.0890011	0.125445	0.0772371	0	0.385251	0.923506
GSM923891	0.0322867	0.0577624	0.0153811	0.173209	0	0.039795	0	0.0125451	0.0677508	0	0.0764751	0.00340868	0.0217348	0.02698	0.00184438	0.0290048	0	0	0.0872369	0	0.354585	0	0.002	0.330106	0.952603
GSM923892	0.00948228	0	0.0191638	0.104554	0	0	0.00778404	0.0118941	0.0243179	0	0.0323251	0	0.209065	0.0170418	0	0	0	0.0177567	0.27049	0	0.276125	0	0.001	0.340029	0.947644
GSM923893	0.0247091	0	0.0158186	0.101914	0	0	0	0.0219978	0.0286668	0	0.0189793	0	0.316141	0	0.00802336	0.0180752	0	0.0028344	0	0.213146	0.181214	0.0484806	0	0.404848	0.917672
GSM923894	0.0306482	0	0.0205612	0.147447	0	0	0.0023774	0	0.073885	0	0.136696	0	0.281121	0.0902168	7.99e-05	0	0	0.00402351	0.0224243	0.0123415	0.132417	0.0457622	0.002	0.324343	0.95255
GSM923895	0.130762	0	0	0.0760618	0	0.137908	0.00400388	0.00572337	0.0490884	0	0.151908	0	0.0484881	0.0186259	0.00645969	0.0348589	0	0.0138264	0.0669163	0.0446747	0.210694	0	0.001	0.338435	0.945121
GSM923896	0.0547288	0.0372932	0.0445663	0.270686	0	0	0	0.0575982	0.0996609	0	0.0804914	0	0.0637609	0	0.00844525	0.014742	0	0	0.0945293	0.112874	0.0606244	0	0	0.451066	0.891832
GSM923897	0.0206135	0.0188044	0.035948	0.150935	0	0.0103059	0	0.0221986	0.0640648	0	0	0.0567684	0.0317024	0	0.00507944	0.0153564	0	0	0.117694	0.119504	0.331025	0	0	0.420572	0.909099
GSM923898	0.0246352	0.0109379	0.0323801	0.109509	0	0.0179725	0.00624023	0.0032175	0.0666194	0	0.0868438	0	0.326089	0.0435952	0.00432567	0	0.0105054	0.0160403	0	0.140114	0.100975	0	0	0.401853	0.915456
GSM923899	0.00396228	0.0103106	0.0252412	0.121851	0	0	0.00265088	0.0145808	0.0425461	0	0.0457456	0	0.35152	0.116539	0	0	0	0	0.136098	0	0.125479	0.00347555	0.002	0.303395	0.960587
GSM923900	0	0.000234943	0.018666	0.111007	0	0.0041589	0.0021676	0.00974189	0	0	0.0371531	0	0.634673	0.0107271	0.00309774	0.0189522	0	0	0	0.0197697	0.129651	0	0	0.530233	0.848384
GSM923901	0	0.0650842	0.0092525	0.0770971	0	0.0160342	0	0	0.037552	0	0.0124593	0.0205667	0.0519766	0	0	0.0145624	0	0.00413683	0.447631	0	0.234702	0.0089448	0	0.471481	0.883335
GSM923902	0.0189483	0.01347	0.0291599	0.33599	0	0	0.00988833	0.0355305	0.0644249	0	0.070521	0.0263494	0.112319	0.0498405	0.0014929	0	0	0	0.10319	0.0391908	0.0766893	0.012995	0.029	0.172239	1.02585
GSM923903	0	0.0320657	0.0304478	0.140928	0	0	0	0.00784276	0.0336461	0	0.0476972	0	0.180523	0.0680768	0	0.00236037	0	0.0146112	0.234679	0.00765385	0.192281	0.00718745	0.002	0.296542	0.96212
GSM923904	0.0110933	0.0402429	0.0580978	0.231292	0	0	0	0.0366633	0.0379905	0	0.0360847	0.003813	0.0678671	0	0	0.067589	0	0.0173161	0.249592	0.0438862	0.0912942	0.00717723	0.001	0.336847	0.945395
GSM923905	0.00851074	0.0365706	0.0142284	0.11204	0	0	0	0.0247273	0.0258443	0	0.0514223	0	0.563865	0.0258395	0.00165353	0.0221881	0	0	0	0.0276077	0.0845061	0.000996096	0	0.42385	0.910106
GSM923906	0.03202	0	0.00768872	0.105994	0	0	0	0.0207108	0.0196031	0	0.0289875	0	0.362256	0.141882	0	0	0	0	0	0.0598612	0.220998	0	0.001	0.33835	0.94968
GSM923907	0.0184879	0	0.00708271	0.0192556	0	0	0.0172047	0.0404924	0.00636125	0.0580751	0.0322628	0	0.497049	0	0.0074278	0.0144455	0.0090156	0.0203501	0.0690175	0	0.054911	0.128561	0	0.589414	0.808399
GSM923908	0.038474	0.00916097	0	0.112148	0	0.00592664	0	0.0100734	0.0115132	0	0.052627	0.00976866	0.163785	0	0.00651432	0.0105811	0	0	0.288196	0	0.280034	0.00119798	0	0.435192	0.900383
GSM923909	0.0297754	0.000225473	0.00179187	0.198408	0	0	0	0.0184111	0.0212617	0	0.0778655	0	0.407591	0.073384	0.00680148	0.0327438	0	0	0.034519	0	0.0972223	0	0.001	0.34794	0.943289
GSM923910	0	0.20022	0.0253871	0.0645815	0.00946744	0	0	0	0.0799925	0.0302495	0	0.00683808	0.115552	0.0173282	0	0.00580276	0	0.00694667	0.113036	0	0.312149	0.0124492	0	0.480701	0.876619
GSM923911	0.0216221	0.0158346	0.0284374	0.129186	0	0.0135647	0	0.0293311	0.0311382	0	0	0.0671894	0.138915	0.0318694	0	0	0	0.00852781	0.149006	0.0405775	0.293014	0.00178663	0	0.436426	0.899051
GSM923912	0.0239859	0	0.00553062	0.130311	0	0	0.00386552	0.0131241	0.0433187	0	0.0501504	0	0.559008	0.0215829	0	0	0.000986109	0.0136891	0	0.105639	0.0288082	0	0	0.486327	0.873729
GSM923913	0.0217796	0.0315688	0.0738399	0.131582	0	0.00522208	0	0.0217392	0.0735256	0	0.106347	0	0.117751	0.0154529	0	0.0190015	0	0.0183272	0.214755	0.0771169	0.0543958	0.0175951	0	0.381953	0.924752
GSM923914	0	0.0249651	0.0119316	0.055805	0	0	0	0.00454724	0.0186085	0	0.0422591	0	0.305394	0.0487819	0	0	0	0.00141963	0.167988	0.143379	0.151191	0.0237298	0	0.526964	0.85019
GSM923915	0	0.0424242	0.0130683	0.0772448	0	0.00469229	0	0	0.0231068	0	0.0381346	0	0.161484	0	0.000996272	0.0133167	0	0.0144587	0.286989	0.0687705	0.255314	0	0	0.427721	0.905504
GSM923916	0.0481123	0.0738774	0.0446157	0.0861981	0	0.0534306	0	0.0375611	0.0267262	0	0.0824762	0	0.053145	0	0.0048916	0.0487961	0	0.0112017	0.145443	0.0599686	0.223556	0	0	0.428066	0.902938
GSM923917	0.0194448	0.0453466	0.0255009	0.153971	0	0	0	0	0.0736023	0	0	0.0531079	0.0218073	0.0124104	0.00179825	0.0142985	0	0.00918985	0.253262	0	0.316261	0	0.001	0.353813	0.94144
GSM923918	0.0678795	0.0827826	0	0.16137	0	0.0824912	0	0	0.0440597	0	0.0265079	0.0596465	0.0997665	0	0.00538338	0.0743566	0	0.00635509	0.0217438	0.0805963	0.173055	0.0140055	0	0.379737	0.9257
GSM923919	0.00393163	0	0.00579246	0.0483295	0	0	0	0.00522624	0.00540689	0.00311833	0.0264665	0	0.726466	0.0249534	0	0	0	0.00396715	0	0.0189965	0.120188	0.0071573	0	0.74838	0.674482
GSM923920	0	0.0865916	0.0144748	0.153409	0	0.0216531	0	0	0.0581779	0	0.082364	0	0.0447775	0	0	0.0112089	0	0.00622117	0.382335	0.0129005	0.116943	0.00894332	0	0.416143	0.911093
GSM923921	0.0355448	0.0135238	0.0235694	0.170605	0	0	0.00874244	0	0.0550003	0	0.132792	0	0.0899123	0.116216	0.000507503	0.00394475	0	0	0.0882596	0	0.210724	0.0506581	0	0.420381	0.906515
GSM923922	0.00869762	0.00508235	0.0177187	0.191422	0	0	0	0	0.0468051	0	0.0476048	0	0.287611	0.0561024	0	0	0	0.00800897	0.197807	0	0.100897	0.0322439	0.002	0.314213	0.955135
GSM923923	0	0.0261689	0.00673813	0.0332208	0	0	0.000765975	0.000348705	0.00419982	0.0020298	0.0197681	0	0.493827	0.00547173	0	0.0139827	0	0	0.248122	0.00149801	0.138175	0.00568264	0	0.593793	0.808129
GSM923924	0.00600028	0.0277285	0.0203132	0.0913478	0	0.0136147	0	0	0.0544063	0	0.0663351	0	0.0660354	0.0150099	0.000895394	0.0281736	0	0.00759999	0.257777	0.00552804	0.339234	0	0.001	0.353718	0.94189
GSM923925	0.0277143	0	0.0136093	0.261214	0	0	0	0.0109709	0.0623224	0	0.103539	0	0.179352	0.0708101	0.00241379	0	0	0.0118872	0.0599595	0.0417958	0.115061	0.0393514	0.066	0.132325	1.03541
GSM923926	0.0308999	0	0.0109128	0.208502	0	0	0	0.00270019	0.0384048	0	0.0361773	0.0056245	0.241281	0	0.00609449	0	0	0.0105481	0.0329886	0.148929	0.226081	0.00085686	0	0.37715	0.928792
GSM923927	0	0.0297605	0.0284694	0.112338	0	0	0	0.00940376	0.0309248	0	0.0455786	0	0.13448	0	0	0	0.00323141	0.0134947	0.319754	0.125739	0.146827	0	0.001	0.351711	0.949334
GSM923928	0.0188992	0	0.00968746	0.0480961	0	0	0.00132428	0	0.0237693	0	0.0589114	0	0.412496	0.0392706	0	0	0	0.00526062	0.0838651	0.0105091	0.280182	0.00772932	0	0.374523	0.93509
GSM923929	0.00506885	0.0415301	0.0266221	0.102786	0	0	0	0	0.0306421	0	0.0679779	0	0.0571209	0.0475808	0	0.0230762	0	0.00351468	0.424208	0	0.160309	0.00956397	0	0.374692	0.933995
GSM923930	0.119962	0	0.0738184	0.261063	0	0	0	0.00366949	0.0990431	0	0.114938	0	0.0553508	0	0	0.0637296	0	0.0128045	0.083779	0.0985962	0	0.013246	0.003	0.283577	0.975676
GSM923931	0.00878686	0.00609455	0.00990772	0.073157	0	0.0448494	0	0	0.0342153	0	0.0929528	0	0.250571	0.0225033	0	0	0	0.0119395	0.330652	0.0228226	0.0915486	0	0	0.424591	0.905891
GSM923932	0.0324731	0.00236588	0.0211156	0.093913	0	0.00662818	0	0.012593	0.0565454	0	0.0212294	0.0358034	0.214055	0	0.000982228	0.052873	0.0146787	0.00670749	0	0.263375	0.164663	0	0	0.48096	0.875922
GSM923933	0	0.0380611	0.0169772	0.119176	0	0	0	0.0220526	0.0153709	0	0.0448294	0	0.200326	0.0810621	0.00381991	0.0239794	0	0	0.0686373	0.0661978	0.247518	0.0519925	0	0.403689	0.914915
GSM923934	0.0511194	0	0.00347324	0.0703141	0	0.0947623	0	0.00336193	0.0770841	0.0398156	0.102555	0	0.108965	0	0	0	0	0.0179955	0	0.273183	0.154424	0.0029472	0	0.524196	0.851218
GSM923935	0.0226568	0	1.63e-05	0.0605023	0	0.0117147	0	0.0160694	0.0238107	0	0.102617	0	0.372648	0.0859914	0.00543675	0	0	0	0	0.127777	0.115367	0.0553928	0	0.539255	0.8433
GSM923936	0.0253421	0.0174872	0.0200783	0.0927095	0	0.0106389	0.0090877	0.011476	0.0330693	0	0.0780548	0	0.533638	0.0547588	0	0.0200378	0	0.00551232	0.0328481	0.0362682	0.00551141	0.0134816	0.011	0.214253	1.01661
GSM923937	0.0435586	0	0	0.103531	0	0	0	0.0140375	0.00484505	0	0.0469011	0	0.270002	0.00636189	0.00906187	0.0176971	0	0	0.0871684	0	0.393575	0.00326157	0	0.447099	0.895219
GSM923938	0.00752444	0.0698332	0	0.0420465	0	0	0.0220084	0.00145424	0.0193612	0.0474817	0.0846469	0	0.295145	0.0453369	0.00449385	0.0210645	0	0.00531165	0.142008	0	0.0624438	0.129839	0	0.382981	0.926047
GSM923939	0	0.0545508	0.0290461	0.116603	0	0.0300516	0	0	0.0202025	0.00589813	0.106897	0	0.284602	0.00152124	0.002397	0.0379288	0.0140336	0.00551391	0.095816	0.0419002	0.153037	0	0	0.450832	0.892543
GSM923940	0	0.0522303	0.00635677	0.0632745	0	0.0253485	0	0	0.0163444	0	0.0181668	0	0.149446	0	0.00913528	0.0568582	0	0	0.314336	0	0.288503	0	0	0.459069	0.888247
GSM923941	0.0167433	0.0364361	0.0298392	0.113493	0	0.0825076	0	0.00794733	0.0314605	0	0.0421773	0	0.0532594	0	0.00752318	0	0.00208558	0.034309	0.16417	0.191991	0.186058	0	0	0.438095	0.899366
GSM923942	0.047626	0	0.0155713	0.164351	0	0	0.0101997	0	0.0254423	0	0.0697119	0	0.274289	0.00268709	0.00729701	0.0197794	0.00439806	0.000986379	0.223185	0	0.133725	0.000751324	0.004	0.263012	0.977241
GSM923943	0.0178574	0.0130962	0.0126757	0.0976437	0	0.00380259	0	0	0.0232999	0	0.0307856	0	0.0928914	0	0.00259285	0.0159075	0	0	0.413485	0	0.270826	0.0051359	0	0.475061	0.880768
GSM923944	0.152787	0	0.0309092	0.195709	0.0927393	0	0.0147271	0.0265314	0.119692	0	0.125724	0	0.0692017	0.0188981	0.0077017	0.0329668	0	0.00785665	0	0.0647584	0.0302597	0.00953716	0.001	0.373137	0.933061
GSM923945	0.0167943	0	0	0.06464	0	0.00707703	0	0.0212082	0	0	0.0133667	0	0.382755	0	0.00567422	0.0422407	0	5.77e-05	0	0.344051	0.102135	0	0	0.565785	0.823903
GSM923946	0.0411206	0	0	0.158091	0	0	0.00908585	0	0.00370057	0	0.0449888	0	0.261642	0.0217026	0.00849739	0	0.0093167	0	0.205651	0	0.226136	0.0100677	0.001	0.351229	0.939944
GSM923947	0	0.0635198	0.0432936	0.183641	0	0	0	0.00561507	0.0379224	0	0.0857532	0	0.0937195	0	4.08e-05	0.0868475	0	0.0102689	0.196127	0.0228196	0.170431	0	0	0.418042	0.907756
GSM923948	0.0683602	0	0.0418609	0.24973	0	0.0666874	0	0.0189287	0.0458513	0	0.023307	0.01311	0.0870019	0.0267027	0	0.00188172	0	0.0238079	0.0945918	0	0.225202	0.0129766	0.001	0.331583	0.948185
GSM923949	0	0.0191354	0.0333078	0.0804422	0	0	0	0.000668399	0.0387942	0.00242988	0.0700333	0	0.184523	0.0555855	0.000275915	0	0	0.00278957	0.18308	0.127279	0.185687	0.0159688	0.001	0.331672	0.951871
GSM923950	0	0.0351711	0.0264542	0.0685827	0	0.0926436	0.00219707	0.0380515	0.0496973	0.0379904	0.0619469	0	0.124047	0.10166	0.00352693	0	0.0231274	0.0114911	0	0.129938	0.134099	0.0593757	0	0.408515	0.911943
GSM923951	0	0.0205907	0.0300896	0.200443	0	0	0	0.00277236	0.0282557	0	0.0461342	0	0.101542	0	0.00123185	0	0	0.00710539	0.31362	0.0570054	0.191209	0	0.002	0.318394	0.961063
GSM923952	0.00345549	0	0.0188104	0.117689	0	0	0.00846183	0	0.022056	0	0.123902	0	0.131159	0.0132698	0.00432081	0.0272172	0	0	0.257613	0	0.272046	0	0	0.465775	0.884341
GSM923953	0.00568195	0.0675886	0.0250067	0.195456	0	0.0491386	0	0.0482067	0.0537192	0	0	0.112709	0.0940691	0	0.00936734	0.0045855	0	0.0166699	0.150328	0.0588301	0.108643	0	0.002	0.292839	0.969113
GSM923954	0.0266738	0.00633565	0	0.0624155	0	0	0	0.0146863	0.00593283	0	0.0366155	0	0.610516	0.00578059	0.0029028	0	0	0.00106503	0	0.0984287	0.114441	0.0142062	0	0.650665	0.7641
GSM923955	0.063549	0	0.0101476	0.190363	0	0	0	0.00175164	0.0439375	0	0.213336	0	0.0326029	0	0.0108145	0.0203668	0	0	0.209304	0.0207059	0.183121	0	0	0.38249	0.928178
GSM923956	0.0129863	0.0259857	0.00567185	0.180594	0	0	0.00547604	0.0737614	0.0447152	0.0498508	0.0774553	0	0.237432	0.0481636	0.000670448	0	0	0.00339537	0	0.0668136	0.167028	0	0	0.68476	0.766747
GSM923957	0.0329562	0	0.00893896	0.0718187	0.0104333	0.0619689	0.0204126	0	0.0194724	0	0.0969506	0	0.363842	0.0572362	0	0	0	0.0126117	0.102873	0	0.13242	0.00806608	0.001	0.361162	0.934573
GSM923958	0.0500385	0	0	0.117496	0	0.00750553	0	0.000121905	0.0331091	0	0.0632586	0	0.382404	0.0146805	0.00232811	0	0	0.00776087	0.201275	0.0302504	0.0897722	0	0	0.454406	0.890383
GSM923959	0	0.0283981	0.00629938	0.0671183	0	0	0.0157255	0	0.00655092	0.0472498	0.0141538	0	0.621233	0	0.000170181	0.0138868	0	0	0.0400799	0	0.113162	0.0259727	0	0.616989	0.788271
GSM923960	0.0370795	0.0317131	0.0378726	0.320148	0	0	0	0.029229	0.033718	0	0.137898	0	0.0375318	0	0.016042	0.164681	0.0155987	0	0.0144747	0.0447151	0.0792983	0	0.001	0.350286	0.941599
GSM923961	0	0	0.021813	0.0820758	0	0.0571206	0	0	0.0124875	0	0.0326007	0	0.135049	0	0.00704676	0	0	0	0.306233	0	0.315307	0.0302678	0.002	0.317018	0.963671
GSM923962	0.0358069	0	0.00895763	0.0454384	0	0	0	0.0102413	0.0209159	0.0161692	0.0451654	0	0.605508	0.0658024	0	0	0	0.000118469	0.0616338	0	0.0842428	0	0.001	0.362621	0.948536
GSM923963	0	0.0246054	0.017343	0.0541405	0	0	0	0.0172749	0	0.0122683	0.0185825	0	0.630333	0.00696891	0.00182712	0.0588773	0	0.00348337	0.0414765	0	0.112819	0	0	0.62352	0.7842
GSM923964	0.035833	0	0.0162161	0.193406	0	0	0.00934012	0.0343226	0.0126085	0	0.143609	0	0.0178664	0	0.00436504	0.0341232	0	0.00210184	0.189347	0.0470221	0.259839	0	0	0.469467	0.88212
GSM923965	0.0388268	0	0.00594889	0.135188	0	0	0	0.018192	0	0.00406574	0.00449583	0	0.533557	0.0190672	0.00312656	0.0180604	0	0.00586949	0.0437588	0	0.169843	0	0	0.486032	0.874087
GSM923966	0.00117909	0.0314441	0.00884275	0.121758	0	0	0	0.0104822	0.0283482	0	0.0164994	0.00128747	0.303284	0.0347413	0	0.00462567	0	0.00449441	0.169831	0	0.232357	0.0308252	0	0.518459	0.857206
GSM923967	0.0354866	0.000770932	0.0268316	0.090155	0	0.00182813	0.00508017	0	0.0257039	0	0.0998628	0	0.40724	0	0	0.114293	0	0.000112295	0.130969	0	0.0616666	0	0.005	0.250074	0.986803
GSM923968	0.027571	0.055045	0.00832122	0.268837	0	0.0603181	0.00298919	0.0109359	0.0684789	0.0276367	0.0326585	0.00889436	0.0819096	0.0273348	0	0	0	0.0162358	0.0864397	0	0.202884	0.0135101	0	0.47944	0.877224
GSM923969	0.0239599	0	0.00838644	0.144907	0	0	0	0.00211404	0.0133208	0	0.0317078	0	0.53701	0.0160272	0	0.0108431	0	0.00334625	0.0861333	0	0.122244	0	0	0.533685	0.845903
GSM923970	0.0358389	0	0.0243717	0.228162	0	0	0	0.0251685	0.0840583	0	0.0507791	0	0.223318	0.116287	0.0124602	0.108644	0	0	0.00849024	0.0637769	0.0186453	0	0.087	0.117882	1.03655
GSM923971	0.0759771	0	0.0255805	0.143662	0	0	0	0.0585753	0.0312874	0	0	0.0218904	0.0401877	0	0.0221633	0.030219	0	0	0	0.359691	0.190766	0	0	0.425111	0.91296
GSM923972	0.0947263	0	0.0457953	0.195184	0	0.0955008	0	0.0105811	0.0407069	0	0.0853057	0.0741678	0.0513951	0	0	0.0766097	0	0.0293139	0.0710562	0.0455538	0.0704661	0.0136379	0.002	0.28834	0.970791
GSM923973	0.0368763	0	0	0.0375249	0	0.131215	0	0.0106116	0.0275974	0	0.148363	0	0.380165	0.0465209	0.00337072	0	0	0.00426358	0	0.111334	0.0621573	0	0	0.400626	0.917287
GSM923974	0.0292301	0.0281961	0.0399659	0.233235	0	0	0.0356729	0.019903	0.014081	0	0.195121	0.0257285	0.0238464	0.0328389	0.000438819	0.0329856	0	0	0.031239	0.0511981	0.205136	0.00118349	0.002	0.330322	0.956244
GSM923975	0.0145348	0.0136077	0.026101	0.17223	0	0	0	0.00955146	0.055503	0	0	0.0383302	0.0877937	0.0428839	0.000236355	0.00498922	0	0	0.21553	0	0.316757	0.00195109	0	0.42944	0.902748
GSM923976	0.0721844	0	0.0825651	0.169757	0	0.0485147	0	0.0524321	0.0778531	0	0.048952	0.0267751	0.152275	0.0225618	0	0.0571884	0	0.0137772	0.11245	0	0.0627145	0	0.002	0.289466	0.963865
GSM923977	0.0438097	0.0458347	0.0124427	0.163318	0.00878941	0	0	0.0141042	0.00466249	0	0.0436866	0	0.419627	0	0.00478963	0.131345	0.0182431	0	0.0414783	0	0.0478687	0	0	0.59142	0.818159
GSM923978	0.090866	0	0	0.27584	0	0	0	0.00823848	0.0508559	0	0.219932	0	0.180049	0.0413869	0.00619683	0.00520762	0	1.92e-05	0.0231886	0.0711582	0.0270608	0	0	0.497984	0.866357
GSM923979	0.0177672	0.00789385	0.00917163	0.0720147	0	0	0.0172712	0.0107841	0.0240921	0	0.026983	0	0.702374	0.0111476	0	0.000202848	0	0.00377618	0	0.0529746	0.0435469	0	0	0.704596	0.718985
GSM923980	0.0138576	0.0296816	0.0258575	0.108755	0	0	0	0.00820996	0.019659	0	0.072584	0	0.362386	0.0492507	0	0.0876829	0	0.00494744	0.126511	0.00427915	0.0863387	0	0	0.454682	0.890848
GSM923981	0.052973	0.0366194	0.0295318	0.170433	0	0.0460249	0.0322178	0.0200114	0.00798317	0	0.217022	0	0.122038	0	0	0.0576779	0.00831738	0.00768658	0	0.0714313	0.120033	0	0	0.438041	0.898292
GSM923982	0.0442289	0	0.0267088	0.0700354	0	0.0194812	0	0.0158398	0	0	0.0215914	0.0124671	0.429444	0.0320478	0.0027372	0	0	0.0121245	0.0859467	0	0.190905	0.0364424	0	0.416104	0.911128
GSM923983	0.0253441	0.0694134	0	0.0920116	0	0	0.0150328	0.0262214	0.0184489	0	0.0631657	0	0.53816	0.0885447	0	0	0	0.0135078	0.0360938	0	0.00792053	0.00613479	0.005	0.25243	0.997594
GSM923984	0.0245074	0	0.0038187	0.0583961	0.0253109	0	0.00692582	0.0117047	0	0.00658152	0.0594637	0	0.403645	0.0415537	0	0.0779096	0	0	0.0395953	0	0.237791	0.00279667	0	0.517767	0.855849
GSM923985	0.0428185	0	0	0.251327	0	0	0.0504017	0.00968563	0.0096501	0	0	0.0357014	0.346919	0	0.0117339	0.117036	0	0.000841382	0.0829819	0	0.0409046	0	0.063	0.137119	1.0319
GSM923986	0.0844357	0.0467096	0.027956	0.0724171	0	0.0560098	0	0.116668	0.0671366	0	0.107131	0.0139013	0.0810845	0.00254076	0.0616572	0.0165083	0.0640113	0	0	0.116622	0.0619754	0.00323582	0.003	0.280884	0.969504
GSM923987	0.0355463	0.0125705	0.00958551	0.0980993	0	0.00805228	0	0	0.0229017	0	0.0861849	0	0.37019	0	0	0.154421	0	0.00579098	0.0451868	0.00766855	0.143802	0	0.001	0.334799	0.948123
GSM923988	0.00572783	0.0969285	0.0246365	0.23195	0	0.0246394	0	0.0214706	0.0614884	0	0.0317205	0.0102893	0.0285869	0	0	0.0716959	0	0.024325	0.225663	0.0997278	0.0411509	0	0.001	0.368711	0.933042
GSM923989	0	0.0101205	0.0152976	0.116157	0	0.0498178	0	0.0152335	0.0376513	0.000371148	0.148107	0	0.13235	0.050136	0	0	0	0.00304032	0	0.218515	0.145117	0.0580855	0	0.386765	0.926021
GSM923990	0.0275107	0.0128515	0.00923547	0.120434	0	0	0.00445254	0.0085611	0	0.0270509	0.0477004	0.0252512	0.059229	0	0.00506305	0.0113165	0.00284673	0	0.250568	0	0.387928	0	0	0.392773	0.925156
GSM923991	0.0284878	0	0.00549632	0.0665373	0	0.011682	0	0.017499	0.0345372	0	0.0369751	0	0.535592	0.126748	0	0	0	0.023204	0.0411144	0.0522733	0.0121124	0.00774071	0.002	0.317791	0.96606
GSM923992	0.050463	0.0148735	0.0113788	0.155742	0	0.0835942	0	0.0310749	0.0518392	0.0383469	0.150514	0	0.127309	0.0234929	0.00491144	0	0	0.00997844	0.0421653	0.00174091	0.201397	0.00117757	0	0.454471	0.889919
GSM923993	0.0520887	0.0471721	0.0165767	0.154415	0	0	0	0.0214833	0.0293694	0	0.0246806	0.0282354	0.180612	0.00504776	0.0058315	0.157548	0	0.0295906	0	0.0754537	0.171896	0	0.002	0.32377	0.948722
GSM923994	0.0659477	0.0466166	0	0.103283	0	0	0.0654108	0.00498307	0.00842997	0	0.0434049	0	0.436898	0.0290883	0	0.00256049	0.000265987	0	0.0421276	0	0.150983	0	0	0.515663	0.858211
GSM923995	0.0123316	0.0542693	0.0149981	0.12557	0.0208327	0	0	0	0.0751728	0	0	0.0690005	0.174691	0	0.00138652	0.0929792	0.00802361	0	0.303763	0	0.0381776	0.00880365	0	0.481356	0.877973
GSM923996	0.0498068	0.290121	0	0.152133	0	0	0	0.0253704	0.0417804	0	0	0.0379699	0.017245	0	0	0.00981079	0	0	0.274464	0.0394372	0.0618615	0	0	0.392424	0.925921
GSM923997	0.0506101	0.0414251	0.0381566	0.199854	0	0	0	0.0920379	0.0189636	0	0.0365294	0	0.281681	0.0740851	0.0124659	0	0	0.0117404	0	0.0592326	0.0742694	0.00894869	0.01	0.219968	0.99508
GSM923998	0.0522168	0.0406293	0.00049753	0.220956	0	0.0173192	0	0.00830688	0.0753581	0	0.136916	0	0.262383	0	0.00470214	0.000334767	0	0.00718516	0	0.0763747	0.0968206	0	0	0.459446	0.887351
GSM923999	0.0470386	0	0	0	0.0377879	0.00401606	0	0.0421184	0.0475568	0.0913139	0	0.0875762	0.385687	0	0.0098748	0.0168471	0	0	0.0100593	0.0593218	0.128923	0.0318785	0	0.460636	0.887053
GSM924000	0.0188663	0.0181424	0.0153191	0.0683476	0.0129727	0	0.0728238	0.0352981	0.0410479	0.0247437	0.0246267	0	0.25829	0.134713	0	0	0.0186864	0	0.125999	0	0.0814949	0.0486278	0	0.465237	0.887317
GSM924001	0.047139	0.0326684	0	0.0652567	0	0.0524582	0	0	0.0201009	0.0440328	0.0147437	0.00926618	0.152115	0	0.00946887	0.0153541	0	0	0.122465	0.0485719	0.362007	0.00435179	0	0.428019	0.904112
GSM924002	0.0190974	0	0.0475088	0.0143401	0	0.0119322	0	0.0595818	0.0136489	0.0729951	0	0.0501426	0.250635	0.0331738	0.00719042	0.0697976	0	0.00184079	0	0.193989	0.151056	0.0030707	0	0.563742	0.831564
GSM924003	0.0230815	0.0252559	0.0274952	0.10409	0	0	0	0.00448102	0.0610035	0.0142994	0.10018	0	0.204713	0.0384047	0	0	0	0.00743648	0.164535	0.0580774	0.166947	0	0	0.587421	0.825318
GSM924004	0.0376817	0.037377	0	0.238365	0	0	0.0498642	0.0180392	0.005716	0.0798042	0.103779	0.0106972	0.245525	0.0809988	0.00417335	0	0	0.00307832	0.013659	0.0311294	0.0401134	0	0	0.398833	0.918465
GSM924005	0.0312636	0.00334827	0.0178386	0.042395	0	0.0681397	0	0.0442336	0.0264931	0.0809069	0.0449974	0	0.183589	0.103562	0	0	0	0.00267795	0.0769498	0.0602303	0.0808388	0.132536	0	0.395651	0.918677
GSM924006	0.057017	0.00893448	0	0.251915	0	0	0	0.0107076	0.0277145	0.0857264	0.109781	0.0370987	0.235161	0.0604904	0	0	0	0.00274026	0.0459494	0	0.0447165	0.0220489	0	0.553453	0.834506
GSM924007	0.016238	0	0.0156346	0.0765489	0	0	0	0	0.0259942	0	0.0453354	0	0.234349	0.0693778	0	0	0	0.00380374	0.182058	0.00608939	0.167564	0.157008	0	0.513603	0.85781
GSM924008	0.0448308	0.00309698	0.0161251	0.216508	0	0	0.0545858	0.0159337	0.00620223	0.0341713	0.167513	0.0788458	0.154422	0.0462624	0	0.0168331	0	0.029355	0.0346969	0.0123467	0.0543221	0.0139485	0.001	0.348861	0.948658
GSM924009	0.0204436	0	0.0424974	0.0707311	0	0.0183536	0.0102973	0	0.0347734	0	0.0555519	0	0.387945	0.138735	0	0	0	0.0105013	0.165298	0	0.0253971	0.0194753	0.011	0.213119	1.00214
GSM924010	0.089446	0	0	0.137657	0	0	0	0.0156159	0.0643464	0	0.0418942	0	0.341353	0.156183	0	0	0	0.0184552	0.0160179	0	0.0675924	0.0514385	0	0.408687	0.912849
GSM924011	0.0153365	0	0.0250312	0.0427118	0	0.0230919	0	0.0120564	0.0220437	0	0.0672097	0	0.495018	0.139859	0	0	0	0.000561062	0.0389969	0	0.0788702	0.0392133	0	0.375356	0.935695
GSM924012	0.075116	0	0.0135652	0.299164	0	0.115296	0.0189797	0.00779562	0.0196126	0	0.325283	0	0.061519	0	0.00495955	0.004249	0	0.010891	0	0.0144857	0.0290833	0	0	0.447481	0.909697
GSM924013	0.0438004	0	0.0169306	0.132465	0	0	0	0.0205762	0.0288451	0.00423957	0.0390761	0	0.18659	0.126516	0.00632348	0.0208866	0	0	0	0.0698242	0.211541	0.0923862	0.015	0.198418	1.01129
GSM924014	0.0452681	0.018044	0	0.154608	0	0	0.055707	0	0.0338179	0.111893	0.0947787	0	0.0946745	0.160077	0	0	0	0	0.149946	0	0.0751742	0.00601162	0.001	0.362423	0.933451
GSM924015	0.0145763	0.011418	0.0166339	0.056497	0	0	0	0.016353	0.0411168	0.00730274	0.0983958	0	0.375743	0.0810364	0	0.0278586	0	0.01139	0.0517413	0	0.189937	0	0.004	0.26423	0.981759
GSM924016	0.0278968	0	0.0297744	0.0499655	0	0	0	0.0182537	0.0200927	0.0126078	0.0517422	0	0.27229	0.122718	0.00586568	0	0	0	0.0544244	0	0.234535	0.0998336	0	0.383346	0.927603
GSM924017	0.012469	0	0.0210453	0.113419	0	0	0	0.0198991	0.0273959	0.017589	0.00503896	0.0196389	0.369641	0.110353	0	0	0	0.0155087	0.136263	0	0.0572193	0.0745201	0	0.384824	0.925136
TCGA-AB-2803-03	0.00157758	0.010811	0.102449	0.0420128	0.0225445	0	0	0.0213817	0.00466951	0	0.0624223	0	0.0692955	0	0.000728296	0.00370256	0	0	0.550956	0.0110753	0.0963742	0	0.011	0.239481	1.04211
TCGA-AB-2805-03	0.0259834	0.00916808	0.00619624	0	0.0128669	0.0599074	0.000886623	0	0	0.00334667	0.0423045	0	0.729098	0	0	0.0647818	0	0.00191255	0.0401065	0	0.00344114	0	0	0.515758	0.869233
TCGA-AB-2806-03	0.208894	0	0.201639	0.00562441	0.00936928	0.122164	0	0	0	0	0.0453468	0	0.091466	0	0	0.0121593	0	0.00122973	0.151607	0	0.142703	0.00779825	0.263	0.0636625	1.04691
TCGA-AB-2807-03	0.290666	0	0.299895	0.0244121	0.0223712	0.0114806	0.0385167	0	0	0	0.0404622	0	0.0824198	0	0	0.111049	0	0.00467543	0.0494378	0	0.0246141	0	0.008	0.249533	0.976614
TCGA-AB-2808-03	0.0218875	0.0186519	0.0166371	0.00604313	0.0469979	0.0180562	0	0	0	0	0.0730236	0	0.482364	0.0210772	0.00325369	0.0676014	0	0	0.0782876	0.0143612	0.0468935	0.0848636	0.043	0.163639	1.06132
TCGA-AB-2810-03	0.0570392	0	0.0281695	0.0556936	0	0.103353	0	0.0034228	0	0	0.109347	0	0.131726	0.0013294	0	0	0	0	0.277379	0	0.204662	0.0278774	0.003	0.325975	0.956256
TCGA-AB-2811-03	0.0625295	0	0.0111843	0.0337744	0	0.156411	0.00812764	0	0	0	0.12417	0	0.455596	0	0	0.0269142	0	0.00381737	0.0665097	0.0139892	0.0369758	0	0.004	0.321322	0.962655
TCGA-AB-2812-03	0.0232546	0	0.104903	0.0161593	0.0123535	0.0631293	0	0	0	0	0.052861	0	0.0605321	0	0.0042211	0.0480394	0.00208323	0	0.339522	0	0.272942	0	0.041	0.168743	1.03947
TCGA-AB-2813-03	0.0290755	0	0.0349638	0.0154327	0	0.0257362	0.00093352	0	0.00203148	0	0.0274307	0	0.770707	0	0	0.0381394	0	0	0.0376704	0	0.0178794	0	0	0.488722	0.895337
TCGA-AB-2814-03	0.176979	0	0.182797	0.0641199	0	0.116491	0	0	0	0	0.121585	0	0.0538856	0.0219278	0	0.0125284	0	0	0	0.0156335	0.161836	0.0722175	0.27	0.0622129	1.05641
TCGA-AB-2815-03	0.0274195	0	0.0147461	0	0.00879184	0.0801943	0	0	0.00760597	0	0.0342673	0	0.608103	0	0	0.13274	0.000298348	0	0.0648079	0	0.0210257	0	0.002	0.364497	0.958365
TCGA-AB-2816-03	0.0558838	0	0	0	0	0.0474434	0	0	0.00353301	0	0.0231451	0	0.728044	0	0	0.0840015	0	0	0.00652062	0	0.0514281	0	0	0.473509	0.903988
TCGA-AB-2817-03	0.174891	0.0907512	0	0.0323312	0	0.154927	0	0.00887776	0.0407112	0	0.0683449	0.0172281	0.31999	0	0	0.0471249	0	0	0.00821352	0.0154725	0.0211373	0	0.004	0.295249	0.969648
TCGA-AB-2818-03	0.100575	0	0	0.0049761	0.0513911	0	0.00455886	0	0	0	0.0587854	0	0.416609	0	0.000827887	0.0181191	0	0	0.0482731	0	0.0650006	0.230883	0	0.403382	0.942845
TCGA-AB-2819-03	0.135708	0	0.124262	0.0647566	0	0.184697	0	0.00260948	0.00023	0	0.044971	0	0.163045	0	0	0.102989	0	0.00471318	0.162089	0.00992932	0	0	0.181	0.0837191	1.03902
TCGA-AB-2821-03	0.192803	0	0.102866	0	0	0.227102	0	0	0	0	0.131	0	0.275061	0.00298392	0	0.0114318	0	0.00119643	0	0.000674914	0.0548805	0	0.039	0.171344	1.01987
TCGA-AB-2822-03	0.175138	0	0.159487	0.0718052	0	0.222241	0	0	0.00173735	0	0.101819	0	0.0127699	0	0	0.0389312	0	0.00336669	0.138826	0.00332722	0.0705501	0	0.117	0.107579	1.03731
TCGA-AB-2824-03	0.0897329	0	0.0384702	0.04131	0	0.0427796	0	0.00490296	0.000816237	0	0.098503	0	0.482111	0	0	0.136253	0	0	0.0556314	0	0.00948981	0	0.025	0.201417	1.02697
TCGA-AB-2825-03	0.0318416	0	0.0151973	0	0	0.0281348	0.0011417	0	0	0	0.0231799	0	0.725509	0	0	0.0871766	0	0	0.0510734	0	0.0367453	0	0	0.406791	0.951291
TCGA-AB-2826-03	0.0236452	0	0	0	0	0.0290307	0.00251313	0	0	0	0.0478403	0	0.668147	0.00644293	0	0.00511867	0	0	0.0793292	0	0.1206	0.0173329	0	0.404143	0.945965
TCGA-AB-2828-03	0.0170781	0	0.0250178	0	0.0178029	0.0722167	0	0	0.0068971	0	0.0357286	0	0.763043	0	0	0.0264752	0	0	0.028507	0	0.00723333	0	0	0.434302	0.933488
TCGA-AB-2830-03	0.219403	0	0.0582778	0.0371922	0	0.377749	0	0	0	0	0.0946941	0	0.0859384	0	0	0.109042	0	0	0.012802	0	0.00490194	0	0.024	0.203315	1.01162
TCGA-AB-2832-03	0.26679	0	0.197971	0.0042537	0.0876092	0	0	0.00911718	0	0.00559495	0.0535519	0	0.171011	0	0	0.166371	0	0.00514547	0.00276164	0	0.0298231	0	0.007	0.272569	0.970027
TCGA-AB-2833-03	0.055231	0	0	0	0.0188622	0.0273626	0	0	0.00970655	0	0.0147941	0	0.79837	0	0	0.0338941	0	0	0.0378684	0	0.00391088	0	0	0.729053	0.684741
TCGA-AB-2834-03	0.0433131	0	0.0173174	0	0	0.0592928	0.00612196	0	0	0	0.0389522	0	0.579552	0	0	0.060122	0	0	0.134304	0	0.000925568	0.0600989	0.003	0.342437	0.972704
TCGA-AB-2835-03	0.0270343	0	0.0856928	0	0.00747554	0.0126001	0	0	0	0	0.0230068	0	0.656167	0	0	0.117873	0	0.000199339	0.0330139	0	0.0369374	0	0.002	0.362301	0.967986
TCGA-AB-2836-03	0.0597312	0	0.0157532	0.0125912	0	0.0459842	0.00252257	0	0	0	0.0522397	0	0.66738	0	0	0.0453466	0	0.00334551	0.0557559	0	0.0283222	0.0110278	0	0.480857	0.888114
TCGA-AB-2838-03	0.0598005	0	0.0102231	0.0181876	0	0.126229	0	0	0.000750034	0	0.0726191	0	0.441715	0	0	0.0148059	0	0.000730375	0.249062	0	0.00393029	0.00194693	0.004	0.31887	0.965746
TCGA-AB-2839-03	0.0645182	0.0192862	0.0420055	0.00871082	0	0.0618171	0	0.00873468	0	0.0267689	0.0684858	0	0.0695765	0	0	0.0490251	0	0.00382716	0.426062	0.00486437	0.146318	0	0.113	0.109375	1.07796
TCGA-AB-2840-03	0.220908	0	0.218427	0.0114838	0.0619652	0	0	0.0614101	0	0	0.0116231	0	0.102187	0	0	0.0470403	0	0.00384401	0.175816	0	0.0852943	0	0.052	0.148115	1.015
TCGA-AB-2841-03	0.0327651	0	0.00282877	0.0182425	0	0.0964747	0	0.00986146	0.0203044	0	0.176812	0	0.214041	0	0	0	0	0	0.42867	0	0	0	0.019	0.211875	1.03432
TCGA-AB-2843-03	0.20307	0	0.0654153	0	0.000308884	0.135682	0	0.00807106	0.00344336	0	0.111733	0	0.280822	0	0	0.0718047	0	0	0.0931787	0	0.0264719	0	0.007	0.2691	0.974214
TCGA-AB-2844-03	0.0271737	0.0185641	0.0762467	0	0	0.0494672	0	0	0	0	0.0497454	0	0.474616	0	0	0.0665784	0	0	0.207368	0	0.0302398	0	0.009	0.245491	1.00451
TCGA-AB-2845-03	0.0191991	0.106877	0.196068	0.0336742	0	0.0710924	0	0	0	0	0.0808279	0	0.214234	0	0	0.153771	0	0.00171198	0.120093	0.000658031	0.00179299	0	0.015	0.221369	0.985365
TCGA-AB-2846-03	0.0630225	0	0.0700994	0	0	0.0724384	0	0	0	0	0.0670942	0	0.546608	0	0	0.101281	0	0	0.0738069	0	0.0056496	0	0.007	0.271062	0.99825
TCGA-AB-2847-03	0.140045	0	0.0596456	0.121003	0	0.146443	0	0.0202535	0	0	0.113187	0	0.126218	0	0	0.0350195	0	0	0.192562	0	0.0456224	0	0.011	0.238883	0.988073
TCGA-AB-2848-03	0.105557	0	0.014404	0	0	0.051747	0.00207764	0	0	0	0.0926085	0	0.624283	0	0	0.00458415	0	0	0.0529311	0	0.0206159	0.0311917	0.005	0.287495	1.00821
TCGA-AB-2849-03	0.0395582	0	0.121269	0	0.0939706	0.410178	0	0.000860355	0.00729534	0	0.167301	0	0.0833349	0	0	0.0234414	0	0.00176852	0.0474288	0.00240474	0.00118875	0	0.543	0.0233529	1.10217
TCGA-AB-2851-03	0.0551209	0	0	0	0	0.0612372	0	0.00136275	0.00119986	0	0.0666867	0	0.704477	0	0	0.0666334	0	0	0.025827	0	0.0174552	0	0	0.511842	0.869783
TCGA-AB-2853-03	0.0797905	0.0110389	0.0905066	0.0821838	0	0.152804	0.00128992	0	0	0	0.133008	0	0.282534	0	0	0.033957	0	0	0.0265083	0.00877222	0.0943932	0.00321297	0.15	0.0948811	1.05073
TCGA-AB-2854-03	0.0860085	0	0.016036	0.0429858	0	0.085709	0.00729072	0.0066005	0	0	0.0380909	0	0.628012	0	0	0.0148956	0	0.00183702	0.0270867	0	0.0454474	0	0.002	0.361604	0.959236
TCGA-AB-2855-03	0.249253	0	0.148868	0	0	0.0886979	0	0.0242068	0	0	0.0508087	0	0.176504	0	0	0.127424	0	0.0035125	0.0538176	0	0.0769075	0	0.23	0.071239	1.04572
TCGA-AB-2856-03	0.0828597	0	0.00861176	0	0	0.0861204	0.00511538	0	0.00202422	0	0.0847229	0	0.616893	0	0	0.0726226	0	0	0.0205053	0	0.0205242	0	0.003	0.355068	0.963556
TCGA-AB-2857-03	0.265865	0	0.0227061	0.0181512	0	0.210081	0	0.0236759	0.0179882	0	0.0344385	0.0134971	0.0688089	0	0	0.0305723	0	0.017477	0.224527	0.00132193	0.0346778	0.0162119	0.007	0.275008	0.975147
TCGA-AB-2858-03	0.0609666	0.0268747	0.049421	0.0395622	0	0.159905	0	0	0.0152324	0	0.0374034	0	0.043143	0	0	0.0307143	0	0	0.527672	0.00242621	0.00667925	0	0.007	0.266308	1.01566
TCGA-AB-2859-03	0.0788981	0	0.0307637	0.142256	0.142907	0.17159	0	0	0.0780773	0	0.163961	0	0.129279	0	0	0.0132848	0	0.00380362	0.00167354	0.00843616	0.0350701	0	0.032	0.184237	1.03852
TCGA-AB-2860-03	0.0543622	0.00588398	0.113486	0.054714	0	0.228702	0.00452563	0.00748732	0.00974734	0	0.097243	0	0.303789	0	0.00428315	0.0453178	0	0	0.0519577	0	0.0185014	0	0.009	0.244636	0.984986
TCGA-AB-2862-03	0.168633	0	0.0996381	0.0521209	0.0422473	0.120755	0	0	0.0076241	0	0.0957308	0	0.0135882	0	0	0.00428206	0	0.00201211	0.35534	0.0164348	0.0215942	0	0.008	0.251381	0.996543
TCGA-AB-2863-03	0.111918	0	0.394635	0.0256325	0.0019722	0.0832523	0	0.000328569	0	0	0.0163403	0.000657586	0.193777	0	0	0.0377002	0	0.015619	0.0413121	0	0.0768554	0	0.255	0.0655309	1.03473
TCGA-AB-2865-03	0.0230744	0.0204108	0.0382123	0.022813	0	0.107092	0	0	0	0	0.11647	0	0.598759	0.00487045	0	0	0	0.00113662	0.0510324	0	0.0161283	0	0.005	0.284453	0.999208
TCGA-AB-2866-03	0.0245218	0	0	0.0566992	0	0.0695695	0	0	0	0	0.0408412	0	0.623796	0	0	0.12701	0	0	0.0337605	0	0.0238011	0	0.001	0.384954	0.94825
TCGA-AB-2867-03	0.119614	0	0.0229755	0.119944	0	0.253808	0.00530238	0	0.00251972	0	0.1001	0	0.269554	0.004876	0	0.00385188	0	0.00387377	0.0631812	0	0.0124875	0.017912	0.008	0.262323	0.985116
TCGA-AB-2868-03	0.0624343	0.00442367	0.0878288	0.0348518	0.0712971	0.213084	0	0	0.0194571	0	0.150906	0	0.0471656	0	0	0	0	0.00347838	0.204616	0	0.0387224	0.0617343	0.004	0.323146	0.953251
TCGA-AB-2869-03	0.14327	0	0.0219921	0.0254107	0	0.196803	0	0	0.0104946	0	0.226257	0	0.0456108	0	0	0.00981343	0	0	0.165052	0	0.155297	0	0.043	0.161969	1.03552
TCGA-AB-2870-03	0.00993722	0.0387228	0	0	0	0.227218	0	0.0200586	0.00413821	0	0.0581741	0	0.408939	0	0.00177111	0.0663923	0.00526612	0	0.140736	0.0151389	0.00350763	0	0.004	0.297911	0.969867
TCGA-AB-2871-03	0.146187	0.0253765	0	0.190995	0	0.313997	0	0	0.0542561	0	0.193391	0	0.0456216	0	0	0.00513529	0	0	0	0.0138999	0.01114	0	0.011	0.236612	1.03274
TCGA-AB-2872-03	0.186874	0	0.140213	0.0992266	0.0476056	0.0427858	0	0.00320301	0	0	0.0986745	0	0.163733	0	0	0	0	0	0.217684	0	0	0	0.157	0.0924609	1.04572
TCGA-AB-2873-03	0.0679486	0	0.0140496	0.0249055	0	0.0603853	0.00698213	0	0	0	0.0512587	0	0.654875	0	0	0.0657652	0	0	0.0273016	0	0.0234801	0.00304829	0	0.499325	0.87365
TCGA-AB-2874-03	0.0619307	0	0.176762	0.00692443	0	0.122705	0	0	0	0	0.0666562	0	0.343364	0	0	0.0170752	0	0.00187896	0.133657	0	0.069047	0	0.042	0.165741	1.01551
TCGA-AB-2875-03	0.187093	0	0.00738421	0.0470984	0	0.276503	0	0	0.0329628	0	0.131304	0	0.11015	0	0	0.0153719	0	0	0.18387	0.00772786	0.000534758	0	0.226	0.0720457	1.07083
TCGA-AB-2877-03	0.12521	0	0.16813	0.0425962	0	0.160116	0	0.0266473	0	0	0.135963	0	0.00888317	0	0	0.00723443	0	0.00349071	0.217573	0.0182018	0.0859546	0	0.049	0.153698	1.02335
TCGA-AB-2879-03	0.147744	0	0.396718	0.000724043	0	0.0611614	0	0	0	0	0.0755933	0	0.00736709	0	0	0.0217959	0	0	0.170418	0	0.118479	0	0.054	0.141862	1.01382
TCGA-AB-2880-03	0.0370967	0.119367	0.0481465	0	0	0.0312491	0	0.00673427	0	0.0125791	0.0919598	0	0.48416	0	0	0.133224	0	0.00145948	0.0309698	0	0.00305437	0	0.065	0.13183	1.0619
TCGA-AB-2881-03	0.154938	0	0	0.0517487	0	0.220957	0	0.000433051	0	0	0.0925757	0	0.380914	0	0	0.0315581	0	0.00148758	0.0597089	0.0044041	0.00127531	0	0.004	0.319144	0.959776
TCGA-AB-2882-03	0.0106421	0	0.0361583	0.0676654	0	0.280758	0	0	0.0127377	0	0.245594	0	0.133561	0	0.000668136	0.000490736	0	0	0.041066	0.0177479	0.152911	0	0.018	0.214858	1.02153
TCGA-AB-2884-03	0.152678	0	0.0743221	0.011053	0	0.0866733	0.00771427	0.000364889	0	0	0.0439614	0	0.47941	0	0	0.0471908	0	7.83e-05	0.057247	0	0.0393077	0	0.007	0.271991	0.98741
TCGA-AB-2885-03	0.149047	0	0.0226716	0.0996789	0	0.29747	0	0	0	0	0.16148	0	0.0847468	0	0	0.00515812	0	0	0.122471	0.0116201	0.0456572	0	0.08	0.124805	1.05413
TCGA-AB-2886-03	0.324139	0	0.0547895	0.0366726	0.0217766	0.196101	0	0	0	0	0.0863127	0	0.0450498	0	0	0.0159726	0	0.00826908	0.137255	0.0352085	0.0384542	0	0.41	0.0375972	1.08368
TCGA-AB-2888-03	0.0163899	0.00770344	0.00468002	0.0119773	0	0.142878	0.0161394	0	0.00571886	0	0.0731153	0	0.656043	0	0	0.0405503	0	0	0.0161347	0	0.00758457	0.00108513	0	0.540438	0.843935
TCGA-AB-2889-03	0.00903988	0.0169668	0	0	0	0.190797	0	0.00410048	0.00600479	0	0.0350056	0	0.419887	0	0	0.192112	0	0	0.0828487	0	0.0432374	0	0.015	0.221919	1.01135
TCGA-AB-2895-03	0.151129	0	0.108927	0.0189506	0	0.165233	0	0	0.00804098	0	0.0115263	0.032454	0.0568664	0	0	0	0	0	0.228337	0	0.218536	0	0.203	0.0780163	1.05816
TCGA-AB-2896-03	0.060169	0	0.0093187	0.0305168	0	0.0702823	0	0	0.00392224	0	0.0521321	0	0.281028	0	0	0.0963266	0	0	0.140373	0	0.255932	0	0.031	0.186775	1.02365
TCGA-AB-2897-03	0.0594718	0	0.105431	0.115636	0.073655	0.0673273	0	0.003382	0	0	0.0815607	0.00984509	0.198939	0	0.000161264	0	0	0	0.279887	0	0.00470367	0	0.032	0.185368	1.01468
TCGA-AB-2898-03	0.131621	0	0.031956	0.031041	0.0236085	0.075912	0	0	0.00938105	0	0.135221	0	0.432114	0	0	0.00633671	0	0	0	0.00159021	0.0380226	0.0831958	0.047	0.155153	1.05684
TCGA-AB-2899-03	0.229296	0	0.0111429	0.0359536	0	0.117897	0.00564635	0	0.000225202	0	0.0812981	0	0.482816	0.00563293	0	0	0	0	0.0300918	0	0	0	0.002	0.358461	0.947057
TCGA-AB-2900-03	0.035443	0	0.0216383	0.00980667	0	0.0450632	0	0.00534703	0	0	0.0473837	0	0.41497	0	0	0.113382	0	0	0.19454	0	0.112426	0	0.004	0.295339	0.977411
TCGA-AB-2901-03	0.0367468	0	0.0325569	0.0491758	0	0.0726585	0	0.0101858	0.00171034	0	0	0.0230548	0.0994352	0	0	0	0	0.000198538	0.63867	0	0.0356073	0	0	0.47691	0.903141
TCGA-AB-2904-03	0.148255	0.0137583	0.0684933	0.102769	0	0.370092	0	0	0	0	0.0832115	0	0.0149779	0	0	0.0248845	0	0.00228632	0.103088	0.000799504	0.0673841	0	0.109	0.112212	1.05531
TCGA-AB-2908-03	0.0239167	0.0129179	0.139074	0.137042	0	0.287338	0	0.0078097	0	0	0.107539	0	0.17268	0	0	0.0138991	0	0	0.0447385	0.0207239	0.0323209	0	0.02	0.209703	1.00423
TCGA-AB-2909-03	0.273949	0	0.261822	0	0.0151439	0.104343	0	0.0298843	0	0	0.0652812	0	0.0817962	0	0	0.0215807	0	0.0148518	0.00996204	0.0404107	0.0785905	0.00238553	0.067	0.130082	1.0231
TCGA-AB-2911-03	0.0967947	0	0.000636151	0.0144637	0.0112134	0.037591	0	0	0.00102592	0	0.0439591	0	0.712554	0	0	0.0219573	0	0	0.0558064	0	0.00399827	0	0	0.50329	0.875709
TCGA-AB-2912-03	0.0802165	0	0.142492	0	0	0.0722431	0	0	0	0.0188828	0.0103402	0	0.547545	0	0	0.0847155	0	0	0.0347314	0	0.00883432	0	0.004	0.316622	0.972542
TCGA-AB-2913-03	0.293837	0	0.197997	0.0307175	0	0.162987	0	0	0	0	0.0500316	0	0.0621295	0	0	0.00968031	0	0.00193782	0.0487467	0	0.141935	0	0.152	0.0942289	1.04438
TCGA-AB-2914-03	0.120776	0	0.00429044	0.0120944	0	0.197269	0	0.00248529	0	0	0.0594962	0	0.396125	0	0	0.0460171	0	0	0.139131	0	0.0223149	0	0.018	0.215097	1.00744
TCGA-AB-2916-03	0.0324681	0	0	0.00315049	0.0403858	0.0788598	0.010583	0	0.00253283	0	0.0478532	0	0.668911	0	0	0.00865419	0	0	0.026269	0	0	0.0803322	0	0.672179	0.739937
TCGA-AB-2917-03	0.0655146	0	0.0163793	0	0.0380499	0.215674	0	0.00562929	0.00619685	0	0.120346	0	0.33924	0	0.000918116	0.00926087	0	0	0.0874027	0.0149352	0.0311318	0.0493208	0.012	0.230328	1.00096
TCGA-AB-2919-03	0.191582	0	0.156021	0.0813048	0.00831189	0.183514	0	0	0	0	0.0838904	0	0.0236156	0	0	0.0129399	0	0.00106497	0.222701	0.00342476	0.0316301	0	0.054	0.14378	1.02794
TCGA-AB-2920-03	0.2438	0	0.115361	0.0668037	0	0.17797	0	0	0.0186534	0	0.134294	0	0.0837559	0	0	0.00599566	0	0	0.077505	0.0265469	0.0493149	0	0.064	0.133221	1.03455
TCGA-AB-2924-03	0.0685585	0	0.00623302	0	0	0.0919813	0	0	0	0	0.0546344	0	0.647993	0	0	0.0389376	0	0	0.0389001	0	0.0454731	0.00728906	0.004	0.317665	0.992176
TCGA-AB-2925-03	0.03092	0	0.0614531	0	0	0.0150541	0.00513005	0	0	0	0.0162413	0	0.678769	0	0	0.11941	0	0.000315808	0.0622916	0	0.0104155	0	0.011	0.235299	1.05228
TCGA-AB-2927-03	0.171415	0	0.0251638	0.0325068	0	0.270631	0	0	0	0	0.0894083	0	0.269591	0	0	0.0798723	0	0	0.0471242	0	0.0142876	0	0.009	0.245564	0.987909
TCGA-AB-2928-03	0.199382	0	0.342192	0.0141799	0.0205921	0.109523	0	0	0	0	0.163492	0	0.0654855	0	0	0	0	0.00133566	0.00807746	0.0130824	0.0626576	0	0.154	0.0933598	1.03861
TCGA-AB-2929-03	0.07344	0	0	0.00836576	0	0.226128	0	0.0266661	0.0798196	0	0.240279	0	0.261578	0	0	0.0128523	0	0	0.0680511	0.000581592	0	0.0022379	0.007	0.271838	0.988383
TCGA-AB-2933-03	0.126138	0	0.0712844	0	0	0.0921945	0.00984545	0	0.000118867	0	0.0585645	0	0.5398	0	0	0.0315623	0	0	0.0368422	0	0.0085152	0.0251352	0	0.459625	0.891225
TCGA-AB-2934-03	0.0421696	0.017387	0	0	0	0.092639	0.0113117	0	0	0	0.07501	0	0.720251	0.00385821	0	0.000364287	0	0.000626618	0.023532	0	0.0128501	0	0	0.455578	0.91067
TCGA-AB-2935-03	0.0328704	0	0.104489	0.0488285	0	0.179787	0	0	0	0	0.19413	0	0.331233	0	0	0.00289551	0	0	0.0567336	0.00493692	0.0440962	0	0.007	0.266782	0.982938
TCGA-AB-2936-03	0.330306	0	0.000408936	0.0712599	0	0.357825	0	0	0	0	0.119406	0	0.0815829	0	0	0.0150458	0	0.00142835	0.00907068	0	0.0136661	0	0.005	0.278702	0.993063
TCGA-AB-2937-03	0.31941	0	0.0380299	0.0399281	0	0.259724	0	0	0	0	0.123116	0	0.0441872	0	0	0.0359994	0	0	0.0855482	0.0206498	0.0334075	0	0.042	0.166562	1.03171
TCGA-AB-2938-03	0.149272	0	0.171037	0.126344	0	0.159282	0	0.0348862	0.00134647	0	0.038165	0	0.177138	0	5.77e-05	0.0421686	0	0.00217384	0.0981286	0	0	0	0.115	0.108817	1.03136
TCGA-AB-2939-03	0.0245402	0	0.0432225	0.0556906	0	0.142318	0	0.00885131	0.0101426	0	0	0.0757718	0.136063	0	0.00785199	0.0467342	0	0	0.245971	0	0.202843	0	0.095	0.118039	1.0471
TCGA-AB-2942-03	0.00745571	0.0529982	0	0.0429856	0	0.211559	0	0.00921954	0.0118428	0	0.0681766	0	0.365783	0	0	0.144692	0	0	0.0295226	0.0432891	0.012477	0	0.004	0.293718	0.970318
TCGA-AB-2948-03	0.0290962	0.00611719	0.00191474	0	0	0.0353428	0.00798507	0	0	0	0.0478085	0	0.846219	0	0	0.00386637	0	0	0.0216502	0	0	0	0	0.578658	0.831595
TCGA-AB-2949-03	0.16116	0	0.207489	0	0	0.145466	0	0	0.00702798	0	0.0804022	0	0.294859	0	0	0.0144701	0	0.00264359	0.0281303	0	0.0583518	0	0.015	0.221913	0.990306
TCGA-AB-2950-03	0.164323	0	0.205821	0.0686492	0	0.149372	0	0	0	0	0.0705979	0	0.0537704	0	0	0.052692	0	0	0.173789	0.000668988	0.060317	0	0.275	0.0605095	1.04522
TCGA-AB-2952-03	0.112083	0	0.010083	0.0587869	0	0.212362	0	0	0.0174865	0	0.107983	0	0.352782	0	0	0.0905427	0	0	0.00988218	0.0145569	0.0134516	0	0.004	0.293237	0.971323
TCGA-AB-2954-03	0.037636	0	0	0	0	0.0685631	0	0.00117142	0	0	0.0376795	0	0.678072	0	0	0.113641	0	0	0.0543388	0	0.00889829	0	0.004	0.310875	1.00502
TCGA-AB-2955-03	0	0.257102	0.203882	0.00199221	0	0.17466	0	0.0401191	0	0.0711124	0.0181785	0	0.0224113	0	0	0.043793	0	0.000976585	0.0238853	0	0.141888	0	0.379	0.0432567	1.05629
TCGA-AB-2956-03	0.0876862	0	0.02105	0.0193241	0.0231676	0	0.00792889	0.0014821	0	0	0.0535536	0	0.648039	0	0	0.0695811	0	0	0.0292518	0	0.0389353	0	0.019	0.211921	1.05566
TCGA-AB-2959-03	0.224736	0	0.118972	0.0632596	0	0.286007	0.00024456	0	0.00181758	0	0.115461	0	0.130041	0	0	0.0137217	0	0.00326145	0.0123102	0.00851067	0.0216563	0	0.043	0.162714	1.02644
TCGA-AB-2963-03	0.025276	0	0.0409546	0.00864393	0.0597597	0.0291334	0	0	0	0	0.0461072	0	0.422843	0	0.00753284	0.0309253	0	0	0.179507	0	0.0921789	0.0571382	0.013	0.228198	1.01362
TCGA-AB-2964-03	0.132307	0	0.112616	0.0390456	0	0.154659	0	0	0	0	0.0871956	0	0.0336375	0	0	0.0444781	0	0	0.277054	0	0.119007	0	0.035	0.178261	1.01404
TCGA-AB-2965-03	0	0.0270508	0.0186544	0	0.0217744	0.061711	0	0	0	0	0.0163154	0	0.575352	0	0.00347095	0.140828	0	0	0.0347081	0	0.100135	0	0.007	0.2767	1.0097
TCGA-AB-2966-03	0.169139	0	0.16849	0.058359	0	0.347448	0	0.00702695	0	0	0.147072	0	0.0132335	0	0	0.0411507	0	0.00322189	0.010247	0	0.0346119	0	0.301	0.0558958	1.07844
TCGA-AB-2967-03	0.0423862	0	0.0192148	0.00866743	0.0352856	0.0177413	0.00213097	0	0.00583333	0	0.0336569	0	0.677065	0	0.00198165	0.0604156	0	0	0.0286558	0	0.0591104	0.00785525	0.004	0.321691	0.997715
TCGA-AB-2969-03	0.0125096	0.00733552	0	0.00766877	0.0274512	0	0	0	0.00161687	0	0.00966073	0	0.787165	0	0	0.10452	0	0	0.036996	0	0.0050761	0	0.002	0.366382	0.995355
TCGA-AB-2970-03	0.155457	0	0.0806919	0.0206812	0	0.0988038	0.0098964	0	0	0	0.0487744	0	0.366889	0	0	0.136269	0	0.00248787	0.0443224	0	0.0357259	0	0.007	0.274639	0.975904
TCGA-AB-2971-03	0.110219	0	0.0404864	0.0104767	0	0.150395	0.0109102	0.00241272	0	0	0.0514805	0	0.54764	0	0.000158649	0.0217859	0	0	0.0275907	0	0.0264443	0	0.007	0.276621	0.99458
TCGA-AB-2972-03	0.0661377	0	0.069767	0.0403922	0	0.475574	0	0.0117346	0	0	0.162798	0	0.0312792	0	0	0.00659704	0	0	0.0500924	0.0413812	0.0442469	0	0.23	0.0712733	1.09112
TCGA-AB-2973-03	0.0341978	0.0123883	0	0.0230023	0.00791675	0.0417284	0.00362094	0	0.00155853	0	0.0474642	0	0.732213	0	0	0.0425224	0	0	0.0308453	0	0.0225419	0	0	0.704833	0.710291
TCGA-AB-2976-03	0.154221	0	0.0837132	0.0105504	0	0.108691	0.00023832	0	0	0	0.0558654	0	0.237256	0	0	0.0321444	0	3.39e-05	0.107833	0	0.209453	0	0.043	0.161408	1.02089
TCGA-AB-2977-03	0.0329048	0.0225731	0.015126	0.00659605	0.0116423	0.116826	0	0	0.0100152	0	0.065361	0	0.693602	0.00453531	0	0.00121004	0	0	0.0141248	0	0.00548313	0	0	0.480044	0.889438
TCGA-AB-2978-03	0.0204412	0	0.164256	0.0325557	0	0.119052	0.00182365	0	0	0	0.0436031	0	0.423949	0	0	0.0296658	0	0.000240581	0.137982	0	0.0264314	0	0.002	0.360068	0.937198
TCGA-AB-2979-03	0.0405803	0.171969	0.113617	0.0401822	0	0.117705	0	0	0	0	0.122121	0	0.138211	0	0	0.0969967	0	0	0.146899	0.0117182	0	0	0.031	0.186644	1.00176
TCGA-AB-2980-03	0.0459011	0.0639598	0	0.127679	0	0.426118	0	0.00196361	0	0	0.0346291	0	0.0376693	0	0.000784563	0.0244648	0	0	0.23683	0	0	0	0.041	0.16842	1.04281
TCGA-AB-2981-03	0	0.0150213	0.0148613	0	0	0.0243656	0.00473391	0.000763875	0	0	0.0252121	0	0.809526	0	0.00661056	0.0253356	0	0	0.0244498	0	0.0384174	0.0107023	0	0.663198	0.751326
TCGA-AB-2982-03	0.137887	0.0816646	0	0.171288	0.110892	0.0105073	0	0.0553535	0.00927624	0	0.0213257	0	0.108495	0	0	0.021946	0	0.0219677	0.21278	0.0312057	0.00541087	0	0.044	0.158293	1.0296
TCGA-AB-2983-03	0.202524	0.00899215	0.0300687	0.0203783	0.0364936	0.065822	0.0208407	0	0	0	0.0914184	0	0.298431	0	0	0.110878	0	0.000687178	0.0404277	0	0.0730383	0	0.051	0.151709	1.0277
TCGA-AB-2984-03	0.267422	0	0.159682	0.0132594	0	0.0608203	0	0.0250762	0	0	0.00971332	0.0141254	0.00641251	0	0	0.0704308	0	0	0.262631	0	0.110427	0	0.108	0.113141	1.04291
TCGA-AB-2985-03	0	0.0300086	0	0.0452393	0.0247798	0	0.00487893	0	0.00230621	0	0.034499	0	0.812651	0	0.00124779	0.0219138	0	0	0.0224757	0	0	0	0	0.722942	0.690891
TCGA-AB-2986-03	0.0612033	0	0.0419312	0.0821442	0	0.18132	0	0.00147761	0.00978573	0	0.0691924	0	0.0645834	0	0.000257097	0.0081256	0	0	0.233686	0	0.216197	0.0300963	0.007	0.270291	0.97953
TCGA-AB-2987-03	0.0621631	0	0	0.0481289	0	0.122588	0.00979883	0.000120476	0	0.00460309	0.0207167	0	0.492947	0	0.00117771	0.16758	0	0	0.0156803	0	0.0491463	0.00534974	0	0.617956	0.790161
TCGA-AB-2988-03	0.216798	0	0.0611497	0.0152894	0	0.101325	0	0	0.00438238	0	0.0355891	0	0.261996	0	0	0.0193554	0	0	0.0490462	0	0.23507	0	0.043	0.160488	1.02999
TCGA-AB-2990-03	0.099119	0.00630878	0.139324	0.153042	0	0.0392646	0	0.00318033	0	0	0.0426049	0.0258379	0.167267	0	0	0.0337751	0	0	0.239318	0	0.0476796	0.00327826	0.014	0.223438	0.991054
TCGA-AB-2991-03	0.137137	0	0.00937228	0.1311	0	0.0431368	0	0.087278	0.00368486	0	0.0592225	0	0.252909	0	0	0.01306	0	0	0.263099	0	0	0	0.069	0.129108	1.04283
TCGA-AB-2992-03	0.0785654	0	0.0189241	0.00210507	0.000426095	0.0427562	0	0	0.00920534	0	0.113497	0	0.676149	0.0225999	0	0	0	0.000884528	0.0238471	0	0	0.0110404	0.003	0.353182	0.974654
TCGA-AB-2993-03	0.0146183	0.0357579	0.0268521	0.0180648	0	0.177061	0	0	0	0	0.0309262	0.014583	0.0469543	0	0.0144989	0.0652847	0	0	0.310621	0	0.244778	0	0.04	0.169138	1.03316
TCGA-AB-2994-03	0.049727	0	0.00200846	0.072748	0.00574253	0.0773159	0	0	0.0241829	0	0.15742	0	0.211342	0.00681181	0	0	0	0	0.346774	0	0.0459283	0	0.035	0.178503	1.03549
TCGA-AB-2995-03	0.109908	0	0.064166	0.18884	0	0.362866	0	0	0.0697632	0	0.148385	0	0.0228798	0	0	0.00335577	0	0.0002645	0.0171937	0	0.0123786	0	0.035	0.17761	1.05896
TCGA-AB-2996-03	0.107818	0	0.128273	0.0156308	0	0.0799006	0	0	0.000194783	0	0.0529415	0	0.338688	0	0	0.0224964	0	0	0.244454	0	0.00960193	0	0.007	0.267234	0.979147
TCGA-AB-2998-03	0	0.0207216	0.163586	0.0410363	0	0.0302582	0	0.0674793	0	0	0.0665486	0	0.294357	0	0	0.0584246	0	0.000564608	0.149651	0	0.107372	0	0.036	0.173634	1.01035
TCGA-AB-2999-03	0.132148	0	0.0160014	0.0605096	0	0.264011	0	0	0	0	0.0916666	0	0.0232231	0	0	0	0	0	0.322014	0.0148621	0.0755632	0	0.012	0.23442	1.00665
TCGA-AB-3000-03	0.00156083	0.180665	0.00606811	0.00473684	0	0.0711312	0	0	0	0	0.135287	0	0.33317	0	0	0.141723	0	0.00145763	0.104198	0.0129956	0.00700586	0	0.043	0.162998	1.02647
TCGA-AB-3001-03	0.0973125	0.0154474	0	0.178867	0.0749999	0	0	0.0294164	0.00363304	0	0.13167	0	0.28159	0	0.000556196	0	0	0	0.156939	0.0295679	0	0	0.043	0.162667	1.03346
TCGA-AB-3002-03	0.0732558	0.234962	0.119868	0.0563286	0	0.105986	0.00427501	0	0.000566406	0	0.0619595	0	0.221783	0	0	0.0109005	0	0.00431353	0.072351	0.00781866	0.0256321	0	0.012	0.229792	0.98861
TCGA-AB-3005-03	0.13616	0	0.0717383	0.0175827	0	0.0605806	0	0.00735723	0	0	0.054847	0	0.434824	0	0	0.20091	0	0.000728828	0.0152709	0	0	0	0.057	0.137633	1.05273
TCGA-AB-3006-03	0.132474	0.0503342	0.174867	0	0	0.233899	0	0.000243425	0.00284842	0	0.0777952	0	0.017859	0	0	0.0176647	0	0	0.135136	0.0225137	0.134365	0	0.045	0.156288	1.01487
TCGA-AB-3007-03	0.078645	0.091182	0	0.122561	0	0.201306	0	0.0178816	0.00288334	0	0.0783884	0	0.171181	0	0	0	0	0.0211378	0.214834	0	0	0	0.16	0.090821	1.05695
TCGA-AB-3008-03	0.0214551	0.268394	0.263399	0.0249749	0	0.14907	0	0.0335736	0	0	0.100782	0	0.0237466	0	0	0.0586895	0	0.00400823	0	0.0154963	0.036411	0	0.064	0.133346	1.02323
TCGA-AB-3009-03	0.183979	0.00870594	0.111264	0.119761	0.151764	0.0944296	0	0	0	0	0.0605035	0.000894258	0.127455	0	0	0.0117681	0	0	0.0670788	0.0166354	0.0457616	0	0.212	0.0765354	1.05526
TCGA-AB-3011-03	0.273508	0	0.185971	0.0356834	0	0.147069	0	0	0	0	0.0430133	0	0.0273797	0	0	0.0713441	0	0.00452482	0.125063	0	0.0864441	0	0.177	0.0849327	1.04142
TCGA-AB-3012-03	0.014614	0.0208549	1.12e-05	0.03812	0	0.119299	0	0.0140979	0.00264776	0	0.037742	0	0.0603377	0	0	0	0	0.00557347	0.613811	0.0728915	0	0	0.003	0.349051	1.00957
