# Supplementary material for: Bone marrow infiltrated natural killer cells predicted the anti-leukemia activity of MCL1 or BCL2 inhibitors in acute myeloid leukemia
Source: Mol Cancer. 2021 Jan 5;20:8. doi: 10.1186/s12943-020-01302-6 (PMC7784307; doi:10.1186/s12943-020-01302-6)
Supplement: Supplementary file 9 — Additional file 9. [file 12943_2020_1302_MOESM9_ESM.xlsx]

## Sheet: Sheet1
Table S4. Primers for qPCR.
Gene Symbol	Forward (5' to 3')	Reverse (5' to 3')
KIR2DL1	GTCGCATGACGCAAGACCT	GAGCTGACACCTGATAGGGG
KIR2DL3	CCCTCAGGAGGTGACATATG	GCAGGAGACAACTTTGGATCA
KIR2DL4	GTGGGTTTAACATCTTCACGCT	AGCATCTGTAGGTCTCTCCGT
KIR2DS4	CAGTTGTCAGCTCCCAGTGA	CCTGGAATGTTCCGTTGATG
KIR3DL1	CCTGGTGAAATCAGGAGAGAG	TGTAGGTCCCTGCAAGGGCAA
KIR3DL2	CAGAACAGTGAATAGGCAGGAC	AAAACCCCCTCAAGACCTGAC
KIR3DL3	AGAAGACGGGATGCCTGTC	GTGAACTGCAACATCTGTAGGT
BCL2	GGTGGGGTCATGTGTGTGG	CGGTTCAGGTACTCAGTCATCC
MCL1	TGCTTCGGAAACTGGACATCA	TAGCCACAAAGGCACCAAAAG
